# Supplementary material for: Transcriptome and metabolome profiling provide insights into molecular mechanism of pseudostem elongation in banana
Source: BMC Plant Biol. 2021 Mar 1;21:125. doi: 10.1186/s12870-021-02899-6 (PMC7923470; doi:10.1186/s12870-021-02899-6)
Supplement: Supplementary file 2 — Additional file 2: Table 1: Summary of sequencing output statistics. Table 2: Mapping results of RNA-Seq data from WT and MT banana pseudostem. Table 3: Complete list of differentially expressed genes in WT vs MT banana pseudostem. Table 4: List of all detected metabolites in WT vs MT pseudostem. Table 5: List of differentially expressed metabolites in WT vs MT banana pseudostem. Table 6: Co-joint KEGG analysis. The list shows the pathways onto which the differentially regulated genes and differentially accumulated metabolites were mapped. Table 7: Primer sequences of the genes used for qRT-PCR. [file 12870_2021_2899_MOESM2_ESM.xlsx]

## Sheet: Table S1
Additional Table 1. Summary of sequencing output statistics
Sample	Raw Reads	Clean Reads	Clean Base (G)	Error Rate (%)	Q20 (%)	Q30 (%)	GC Content (%)
MT_Ptrans1	48613466	47973476	7.2	0.02	98.08	94.43	51.72
MT_Ptrans2	57803992	57090052	8.56	0.02	98.1	94.48	49.97
MT_Ptrans3	61700564	61059590	9.16	0.02	97.88	94.04	51.98
WT_Ptrans1	72708582	71816730	10.77	0.02	98.23	94.85	52.17
WT_Ptrans2	75818352	74491530	11.17	0.02	98.09	94.51	51.63
WT_Ptrans3	67123524	66165034	9.92	0.02	98.1	94.5	50.68

## Sheet: Table S2
Additional Table 2. Mapping results of RNA-Seq data from WT and MT banana pseudostem.
Sample	Total Reads	Reads mapped	Unique mapped	Multi mapped	Read1 mapped	Read2 mapped	'+' mapped	'-' mapped
MT_Ptrans1	47973476	45271652(94.37%)	43034441(89.70%)	3464317(4.66%)	21583980(44.99%)	21450461(44.71%)	21558637(44.94%)	21475804(44.77%)
MT_Ptrans2	57090052	53870272(94.36%)	51496824(90.20%)	3188720(4.16%)	25819306(45.23%)	25677518(44.98%)	25780063(45.16%)	25716761(45.05%)
MT_Ptrans3	61059590	57598612(94.33%)	54258966(88.86%)	5782979(5.47%)	27235404(44.60%)	27023562(44.26%)	27177770(44.51%)	27081196(44.35%)
WT_Ptrans1	71816730	67418316(93.88%)	61712595(85.93%)	12093524(7.94%)	30900685(43.03%)	30811910(42.90%)	30894779(43.02%)	30817816(42.91%)
WT_Ptrans2	74491530	69100948(92.76%)	62334200(83.68%)	14978714(9.08%)	31237525(41.93%)	31096675(41.75%)	31224601(41.92%)	31109599(41.76%)
WT_Ptrans3	66165034	62603735(94.62%)	59716664(90.25%)	3947636(4.36%)	29927124(45.23%)	29789540(45.02%)	29901576(45.19%)	29815088(45.06%)

## Sheet: Table S3
Supplementary Table 3. Complete list of DEGs expressed in WT vs MT banana													Additional Table 3. Complete list of differentially expressed genes in WT vs MT banana pseudostem.
ID	MT_Ptrans1_fpkm	MT_Ptrans2_fpkm	MT_Ptrans3_fpkm	WT_Ptrans1_fpkm	WT_Ptrans2_fpkm	WT_Ptrans3_fpkm	MT_Ptrans1_count	MT_Ptrans2_count	MT_Ptrans3_count	WT_Ptrans1_count	WT_Ptrans2_count	WT_Ptrans3_count	FoldChange	log2FoldChange	pvalue	padj	regulated	gene_name	gene_description	KEGG	NR	Swissprot	Tremble	KOG	GO	Pfam
gene-C4D60_Mb00t01000	0.14	0.27	0.14	5.63	11.73	0.37	3	7	4	177	367	11	0.028	-5.149	1.31274e-05	0.0112667	down	--	--	K02992 small subunit ribosomal protein S7 | (RefSeq) uncharacterized protein LOC103973530 (A)	PREDICTED: uncharacterized protein LOC103973530 [Musa acuminata subsp. malaccensis]	RecName: Full=Ribosomal protein S7, mitochondrial;	SubName: Full=Ribosomal protein S7, mitochondrial {ECO:0000313|EMBL:PKU59931.1};	Ribosomal protein S7	GO:0005763,mitochondrial small ribosomal subunit; GO:0019843,rRNA binding; GO:0003735,structural constituent of ribosome; GO:0006412,translation	Ribosomal protein S7p/S5e
gene-C4D60_Mb01t19300	3.29	4.66	4.75	8.99	9.94	10.52	156	258	285	609	670	676	0.42	-1.252	0.000114283	0.0489943	down	--	--	K00626 acetyl-CoA C-acetyltransferase [EC:2.3.1.9] | (RefSeq) acetyl-CoA acetyltransferase, cytosolic 1-like (A)	acetyl-CoA acetyltransferase, cytosolic 1-like [Chenopodium quinoa]	RecName: Full=Acetyl-CoA acetyltransferase, cytosolic 1; EC=2.3.1.9; AltName: Full=Cytosolic acetoacetyl-CoA thiolase 1; Short=Thiolase 1; AltName: Full=Protein EMBRYO DEFECTIVE 1276;	SubName: Full=Uncharacterized protein {ECO:0000313|EnsemblPlants:HORVU5Hr1G052090.7};	Acetyl-CoA acetyltransferase	GO:0005829,cytosol; GO:0005777,peroxisome; GO:0005886,plasma membrane; GO:0003985,acetyl-CoA C-acetyltransferase activity; GO:0046872,metal ion binding; GO:0006635,fatty acid beta-oxidation; GO:0008299,isoprenoid biosynthetic process; GO:0009846,pollen germination; GO:0009860,pollen tube growth; GO:0016125,sterol metabolic process	Thiolase, N-terminal domain
gene-C4D60_Mb01t32380	0.06	0.02	0	0.33	6.76	0.08	4	2	0	33	677	8	0.01	-6.631	8.27266e-05	0.0414536	down	--	--	K14209 solute carrier family 36 (proton-coupled amino acid transporter) | (RefSeq) probable GABA transporter 2 (A)	PREDICTED: GABA transporter 1 [Musa acuminata subsp. malaccensis]	RecName: Full=GABA transporter 1; Short=AtGAT1; AltName: Full=Bidirectional amino acid transporter 1;	SubName: Full=GABA transporter 1-like {ECO:0000313|RefSeq:XP_008802848.1};	Amino acid transporters	GO:0016021,integral component of membrane; GO:0005886,plasma membrane; GO:0015171,amino acid transmembrane transporter activity; GO:0015185,gamma-aminobutyric acid transmembrane transporter activity; GO:0003333,amino acid transmembrane transport; GO:0015812,gamma-aminobutyric acid transport	Transmembrane amino acid transporter protein
gene-C4D60_Mb03t05630	0.1	0.13	0.18	4.51	0.52	0.82	7	11	16	462	53	80	0.067	-3.905	6.26397e-05	0.0366284	down	--	--	K01051 pectinesterase [EC:3.1.1.11] | (RefSeq) probable pectinesterase/pectinesterase inhibitor 12 (A)	PREDICTED: probable pectinesterase/pectinesterase inhibitor 12 [Musa acuminata subsp. malaccensis]	RecName: Full=Probable pectinesterase/pectinesterase inhibitor 12; Includes: RecName: Full=Pectinesterase inhibitor 12; AltName: Full=Pectin methylesterase inhibitor 12; Includes: RecName: Full=Pectinesterase 12; Short=PE 12; EC=3.1.1.11; AltName: Full=Pectin methylesterase 12; Short=AtPME12; Flags: Precursor;	RecName: Full=Pectinesterase {ECO:0000256|RuleBase:RU000589}; EC=3.1.1.11 {ECO:0000256|RuleBase:RU000589};	--	GO:0071944,cell periphery; GO:0005618,cell wall; GO:0005576,extracellular region; GO:0045330,aspartyl esterase activity; GO:0030599,pectinesterase activity; GO:0046910,pectinesterase inhibitor activity; GO:0042545,cell wall modification; GO:0045490,pectin catabolic process; GO:0009617,response to bacterium	Plant invertase/pectin methylesterase inhibitor
gene-C4D60_Mb04t03190	0	0.03	0.17	2.81	2.25	0.66	0	1	6	113	90	25	0.035	-4.842	7.66149e-05	0.0403647	down	--	--	--	PREDICTED: protein BIG GRAIN 1-like E isoform X1 [Musa acuminata subsp. malaccensis]	--	SubName: Full=protein BIG GRAIN 1-like E {ECO:0000313|RefSeq:XP_016667114.1};	--	--	--
gene-C4D60_Mb04t34740	18.11	17.02	17.36	77.16	77.28	51.39	938	1031	1139	5720	5699	3614	0.245	-2.028	1.88656e-07	0.000358527	down	--	--	K13348 protein Mpv17 | (RefSeq) uncharacterized protein LOC103982557 (A)	PREDICTED: uncharacterized protein LOC103982557 [Musa acuminata subsp. malaccensis]	--	SubName: Full=Uncharacterized protein {ECO:0000313|EnsemblPlants:GSMUA_Achr4P27630_001};	Peroxisomal membrane protein MPV17 and related proteins	GO:0016021,integral component of membrane	--
gene-C4D60_Mb07t04550	0.1	0.25	0.04	1.29	1.37	1.29	6	17	3	107	113	102	0.093	-3.427	1.14076e-06	0.00174128	down	--	--	K10781 fatty acyl-ACP thioesterase B [EC:3.1.2.14 3.1.2.21] | (RefSeq) palmitoyl-acyl carrier protein thioesterase, chloroplastic (A)	PREDICTED: palmitoyl-acyl carrier protein thioesterase, chloroplastic [Musa acuminata subsp. malaccensis]	RecName: Full=Palmitoyl-acyl carrier protein thioesterase, chloroplastic; EC=3.1.2.-; AltName: Full=16:0-acyl-carrier protein thioesterase; Short=16:0-ACP thioesterase; AltName: Full=Acyl-[acyl-carrier-protein] hydrolase; AltName: Full=Acyl-acyl carrier protein thioesterase B1 {ECO:0000303|PubMed:10859193}; Short=AtFATB1 {ECO:0000303|PubMed:10859193}; Flags: Precursor;	RecName: Full=Acyl-[acyl-carrier-protein] hydrolase {ECO:0000256|RuleBase:RU363096}; EC=3.1.2.- {ECO:0000256|RuleBase:RU363096};	--	GO:0009507,chloroplast; GO:0009536,plastid; GO:0000036,acyl carrier activity; GO:0016297,acyl-[acyl-carrier-protein] hydrolase activity; GO:0006633,fatty acid biosynthetic process	Thioesterase-like superfamily
gene-C4D60_Mb08t33660	0.48	0.55	1.52	10.64	51.34	1.02	18	24	72	569	2732	52	0.038	-4.712	0.000113923	0.0489943	down	--	--	K01013 thiosulfate:glutathione sulfurtransferase [EC:2.8.1.-] | (RefSeq) LOW QUALITY PROTEIN: thiosulfate sulfurtransferase 16, chloroplastic-like (A)	PREDICTED: thiosulfate sulfurtransferase 16, chloroplastic-like [Musa acuminata subsp. malaccensis]	RecName: Full=Rhodanese-like domain-containing protein 15, chloroplastic; AltName: Full=Protein DARK INDUCIBLE 1; AltName: Full=Senescence-associated protein 1; Short=AtSEN1; AltName: Full=Sulfurtransferase 15; Short=AtStr15; Flags: Precursor;	SubName: Full=Uncharacterized protein {ECO:0000313|EnsemblPlants:GSMUA_Achr8P34150_001};	Rhodanese-related sulfurtransferase	GO:0009507,chloroplast; GO:0009579,thylakoid; GO:0007568,aging; GO:0009753,response to jasmonic acid; GO:0006979,response to oxidative stress; GO:0009611,response to wounding	Rhodanese-like domain
gene-C4D60_Mb09t18550	26.42	5.79	57.43	2789.44	3914.06	8.11	425	109	1170	64206	89627	177	0.013	-6.27	2.63785e-05	0.0189683	down	--	--	--	hypothetical protein Csa_4G243140 [Cucumis sativus]	--	SubName: Full=Uncharacterized protein {ECO:0000313|EMBL:KGN53990.1};	--	--	--
gene-C4D60_Mb10t07420	3.07	5.78	6.32	21.69	25.35	15.16	215	473	560	2170	2524	1439	0.233	-2.101	2.19106e-05	0.0168972	down	--	--	K06236 collagen, type I, alpha | (RefSeq) hypothetical protein (A)	PREDICTED: protein PHOSPHATE STARVATION RESPONSE 3-like [Musa acuminata subsp. malaccensis]	RecName: Full=Protein PHOSPHATE STARVATION RESPONSE 3 {ECO:0000303|PubMed:26082401}; Short=OsPHR3 {ECO:0000303|PubMed:26082401};	SubName: Full=Uncharacterized protein {ECO:0000313|EnsemblPlants:GSMUA_Achr10P23260_001};	--	GO:0005634,nucleus; GO:0003677,DNA binding; GO:0006355,regulation of transcription, DNA-templated; GO:0006351,transcription, DNA-templated	Myb-like DNA-binding domain
gene-C4D60_Mb10t18130	0.53	0.58	1.49	5.97	12.4	3.52	11	14	39	177	366	99	0.115	-3.125	9.63525e-05	0.0441992	down	--	--	--	PREDICTED: zinc finger protein 2-like [Musa acuminata subsp. malaccensis]	RecName: Full=Zinc finger protein 3 {ECO:0000305};	SubName: Full=Uncharacterized protein {ECO:0000313|EnsemblPlants:GSMUA_Achr10P11510_001};	--	GO:0005634,nucleus; GO:0003700,DNA-binding transcription factor activity; GO:0046872,metal ion binding; GO:0044212,transcription regulatory region DNA binding; GO:0009738,abscisic acid-activated signaling pathway; GO:0009788,negative regulation of abscisic acid-activated signaling pathway; GO:0006355,regulation of transcription, DNA-templated	C2H2-type zinc finger
gene-C4D60_Mb11t04180	0	0	0.08	26.95	34.52	2.5	0	0	2	795	1013	70	0.001	-9.684	2.87634e-10	2.18651e-06	down	--	--	K14975 codeine 3-O-demethylase [EC:1.14.11.32] | (RefSeq) codeine O-demethylase (A)	PREDICTED: protein SRG1-like, partial [Musa acuminata subsp. malaccensis]	RecName: Full=Protein SRG1; Short=AtSRG1; AltName: Full=Protein SENESCENCE-RELATED GENE 1;	SubName: Full=Uncharacterized protein {ECO:0000313|EnsemblPlants:GSMUA_Achr11P04480_001};	Iron/ascorbate family oxidoreductases	GO:0046872,metal ion binding; GO:0016682,oxidoreductase activity, acting on diphenols and related substances as donors, oxygen as acceptor; GO:0010150,leaf senescence	2OG-Fe(II) oxygenase superfamily
gene-C4D60_Mb11t04200	0	0	0.13	3.14	3.56	1.45	0	0	2	55	62	24	0.016	-5.924	2.10137e-05	0.0164438	down	--	--	K05658 ATP-binding cassette, subfamily B (MDR/TAP), member 1 [EC:7.6.2.2] | (RefSeq) uncharacterized protein LOC111781709 (A)	PREDICTED: S-norcoclaurine synthase 1-like [Musa acuminata subsp. malaccensis]	RecName: Full=S-norcoclaurine synthase 1; Short=CjNCS1; EC=4.2.1.78;	SubName: Full=Uncharacterized protein {ECO:0000313|EnsemblPlants:GSMUA_Achr11P04560_001};	Iron/ascorbate family oxidoreductases	GO:0050474,(S)-norcoclaurine synthase activity; GO:0046872,metal ion binding; GO:0016491,oxidoreductase activity; GO:0009820,alkaloid metabolic process	non-haem dioxygenase in morphine synthesis N-terminal
Ma00_g03310	0.14	0.48	1.23	14.86	17.16	8.17	2	8	22	301	346	157	0.045	-4.468	1.23733e-07	0.000253234	down	--	--	--	PREDICTED: uncharacterized protein LOC105771969 [Gossypium raimondii]	--	SubName: Full=Uncharacterized protein {ECO:0000313|EnsemblPlants:GSMUA_AchrUn_randomP20070_001};	--	--	--
Ma00_g05290	18.95	4.88	81.29	5235.12	7824.48	339.98	146	44	793	57704	85800	3555	0.008	-7.024	2.2335e-08	7.42805e-05	down	--	--	--	PREDICTED: uncharacterized protein LOC103975022 [Musa acuminata subsp. malaccensis]	--	SubName: Full=Uncharacterized protein {ECO:0000313|EnsemblPlants:GSMUA_AchrUn_randomP26410_001};	--	--	--
Ma00_g05330	3.14	0.57	4.96	259.08	289.83	12.31	80	17	160	9449	10516	426	0.015	-6.058	2.5644e-07	0.000440183	down	--	--	K22020 mucin-19 | (RefSeq) uncharacterized protein LOC110926720 (A)	PREDICTED: uncharacterized protein LOC103975022 [Musa acuminata subsp. malaccensis]	--	SubName: Full=Uncharacterized protein {ECO:0000313|EnsemblPlants:GSMUA_AchrUn_randomP24270_001};	--	--	--
Ma01_g02320	1.55	0.77	2.29	13.57	20.11	4.32	126	73	236	1583	2334	478	0.117	-3.096	8.68798e-05	0.042806	down	--	--	K00666 fatty-acyl-CoA synthase [EC:6.2.1.-] | (RefSeq) probable acyl-activating enzyme 1, peroxisomal (A)	PREDICTED: probable acyl-activating enzyme 5, peroxisomal [Musa acuminata subsp. malaccensis]	RecName: Full=Probable acyl-activating enzyme 5, peroxisomal; EC=6.2.1.-; AltName: Full=AMP-binding protein 5; Short=AtAMPBP5;	SubName: Full=probable acyl-activating enzyme 5, peroxisomal {ECO:0000313|RefSeq:XP_008803433.1};	Acyl-CoA synthetase	GO:0005777,peroxisome; GO:0016874,ligase activity; GO:0006631,fatty acid metabolic process	AMP-binding enzyme
Ma02_g04590	0	0	0	0.35	2.3	0.03	0	0	0	29	189	2	0.003	-8.449	6.88016e-05	0.0388304	down	--	--	--	PREDICTED: uncharacterized protein LOC103970329 [Musa acuminata subsp. malaccensis]	--	--	--	--	Protein of unknown function (DUF3561)
Ma02_g15290	0.63	1.03	1.05	14.54	9.6	4.81	24	46	51	796	523	250	0.089	-3.495	1.41436e-08	5.0174e-05	down	--	--	K13945 LOB domain-containing protein 29 | (RefSeq) LOB domain-containing protein 33-like (A)	PREDICTED: LOB domain-containing protein 37-like [Musa acuminata subsp. malaccensis]	RecName: Full=LOB domain-containing protein 38; AltName: Full=ASYMMETRIC LEAVES 2-like protein 40; Short=AS2-like protein 40;	SubName: Full=Uncharacterized protein {ECO:0000313|EnsemblPlants:GSMUA_Achr2P13440_001};	--	--	Lateral organ boundaries (LOB) domain
Ma03_g08740	2.99	0.85	2.13	35.9	14.35	6.8	217	72	196	3728	1483	670	0.102	-3.291	7.83159e-05	0.0405417	down	--	--	K01177 beta-amylase [EC:3.2.1.2] | (RefSeq) BMY; inactive beta-amylase 9 (A)	PREDICTED: inactive beta-amylase 9-like [Musa acuminata subsp. malaccensis]	RecName: Full=Inactive beta-amylase 9; AltName: Full=1,4-alpha-D-glucan maltohydrolase; AltName: Full=Inactive beta-amylase 3;	RecName: Full=Beta-amylase {ECO:0000256|RuleBase:RU000509}; EC=3.2.1.2 {ECO:0000256|RuleBase:RU000509};	--	GO:0005737,cytoplasm; GO:0016161,beta-amylase activity; GO:0000272,polysaccharide catabolic process	Glycosyl hydrolase family 14
Ma04_g06970	0.02	0.04	0.03	2.09	0.88	1.48	1	3	2	172	72	116	0.02	-5.673	3.86679e-11	4.11519e-07	down	--	--	K13523 lysophosphatidic acid acyltransferase / lysophosphatidylinositol acyltransferase [EC:2.3.1.51 2.3.1.-] | (RefSeq) 1-acyl-sn-glycerol-3-phosphate acyltransferase PLS1 (A)	PREDICTED: 1-acyl-sn-glycerol-3-phosphate acyltransferase PLS1 [Musa acuminata subsp. malaccensis]	RecName: Full=1-acyl-sn-glycerol-3-phosphate acyltransferase PLS1; EC=2.3.1.51; AltName: Full=Phospholipid synthesis protein 1;	SubName: Full=Uncharacterized protein {ECO:0000313|EnsemblPlants:GSMUA_Achr4P06980_001};	Lysophosphatidic acid acyltransferase LPAAT and related acyltransferases	GO:0016021,integral component of membrane; GO:0003841,1-acylglycerol-3-phosphate O-acyltransferase activity; GO:0016024,CDP-diacylglycerol biosynthetic process	Uncharacterized conserved protein (DUF2304)
Ma05_g16810	0	0	0	0.24	2.37	0.3	0	0	0	10	98	12	0.005	-7.561	9.05924e-05	0.0433633	down	--	--	--	PREDICTED: stellacyanin isoform X1 [Musa acuminata subsp. malaccensis]	RecName: Full=Uclacyanin 1 {ECO:0000303|PubMed:9761472}; Flags: Precursor;	SubName: Full=Uncharacterized protein {ECO:0000313|EnsemblPlants:GSMUA_AchrUn_randomP06070_001};	--	GO:0031225,anchored component of membrane; GO:0046658,anchored component of plasma membrane; GO:0009055,electron transfer activity; GO:0046872,metal ion binding	--
Ma06_g29040	1.01	0.71	1.83	16.6	8.4	3.4	75	62	172	1763	888	343	0.122	-3.04	9.20854e-05	0.0433633	down	--	--	K15397 3-ketoacyl-CoA synthase [EC:2.3.1.199] | (RefSeq) 3-ketoacyl-CoA synthase 4-like (A)	PREDICTED: 3-ketoacyl-CoA synthase 4-like [Musa acuminata subsp. malaccensis]	RecName: Full=3-ketoacyl-CoA synthase 4 {ECO:0000303|PubMed:18465198}; Short=KCS-4 {ECO:0000303|PubMed:18465198}; EC=2.3.1.199 {ECO:0000305}; AltName: Full=Very long-chain fatty acid condensing enzyme 4 {ECO:0000303|PubMed:18465198}; Short=VLCFA condensing enzyme 4 {ECO:0000303|PubMed:18465198};	RecName: Full=3-ketoacyl-CoA synthase {ECO:0000256|PIRNR:PIRNR036417}; EC=2.3.1.- {ECO:0000256|PIRNR:PIRNR036417};	--	GO:0016021,integral component of membrane; GO:0102336,3-oxo-arachidoyl-CoA synthase activity; GO:0102337,3-oxo-cerotoyl-CoA synthase activity; GO:0102338,3-oxo-lignoceronyl-CoA synthase activity; GO:0102756,very-long-chain 3-ketoacyl-CoA synthase activity; GO:0006633,fatty acid biosynthetic process	Chalcone and stilbene synthases, N-terminal domain
Ma06_g34400	0.51	0.21	0.51	2.81	1.27	2.68	34	16	43	268	120	242	0.183	-2.449	0.000123788	0.0495263	down	--	--	--	PREDICTED: uncharacterized protein LOC103989690 [Musa acuminata subsp. malaccensis]	--	SubName: Full=Uncharacterized protein {ECO:0000313|EnsemblPlants:GSMUA_Achr6P32750_001};	--	--	Domain of unknown function (DUF4228)
Ma08_g05160	0.29	0.3	0.44	3.64	1.79	2.04	26	31	49	461	226	245	0.135	-2.891	8.4021e-08	0.000212901	down	--	--	K20222 importin-5 | (RefSeq) cellulose synthase-like protein E2 (A)	PREDICTED: cellulose synthase-like protein G3 [Musa acuminata subsp. malaccensis]	RecName: Full=Cellulose synthase-like protein G2; Short=AtCslG2; EC=2.4.1.-;	SubName: Full=Uncharacterized protein {ECO:0000313|EnsemblPlants:GSMUA_Achr8P05340_001};	--	GO:0005794,Golgi apparatus; GO:0000139,Golgi membrane; GO:0016021,integral component of membrane; GO:0005886,plasma membrane; GO:0016760,cellulose synthase (UDP-forming) activity; GO:0016759,cellulose synthase activity; GO:0071555,cell wall organization; GO:0030244,cellulose biosynthetic process; GO:0009833,plant-type primary cell wall biogenesis	Glycosyltransferase like family 2
gene-C4D60_Mb01t01040	17.68	27.59	6.31	0.42	1.17	3.29	1246	2273	563	42	117	315	10.411	3.38	5.24519e-05	0.033227	up	--	--	--	--	--	--	--	--	--
gene-C4D60_Mb01t26850	69.98	74.3	62.13	32.22	27.93	36.12	1102	1368	1239	726	626	772	2.09	1.063	1.26233e-05	0.0110117	up	--	--	K02977 small subunit ribosomal protein S27Ae | (RefSeq) ubiquitin-40S ribosomal protein S27a-like (A)	PREDICTED: ubiquitin-40S ribosomal protein S27a-like [Musa acuminata subsp. malaccensis]	RecName: Full=Ubiquitin-40S ribosomal protein S27a; Contains: RecName: Full=Ubiquitin; Contains: RecName: Full=40S ribosomal protein S27a; Flags: Precursor;	SubName: Full=Uncharacterized protein {ECO:0000313|EnsemblPlants:GSMUA_AchrUn_randomP00030_001};	Ubiquitin/40S ribosomal protein S27a fusion	GO:0005634,nucleus; GO:0005840,ribosome; GO:0046872,metal ion binding; GO:0003735,structural constituent of ribosome; GO:0006412,translation	Ribosomal protein S27a
gene-C4D60_Mb02t03000	19.71	23.14	11.15	0.15	1.66	2.71	1025	1407	734	11	123	191	11.815	3.563	9.11137e-05	0.0433633	up	--	--	K09286 EREBP-like factor | (RefSeq) RAP2.6; related to AP2 6 (A)	PREDICTED: ethylene-responsive transcription factor ABR1-like isoform X2 [Musa acuminata subsp. malaccensis]	RecName: Full=Ethylene-responsive transcription factor RAP2-6; AltName: Full=Protein RELATED TO APETALA2 6;	SubName: Full=Uncharacterized protein {ECO:0000313|EnsemblPlants:GSMUA_Achr10P10450_001};	--	GO:0005634,nucleus; GO:0003677,DNA binding; GO:0003700,DNA-binding transcription factor activity; GO:0034605,cellular response to heat; GO:0009658,chloroplast organization; GO:0006952,defense response; GO:0009873,ethylene-activated signaling pathway; GO:0045893,positive regulation of transcription, DNA-templated; GO:0009737,response to abscisic acid; GO:0009409,response to cold; GO:0009753,respon…	AP2 domain
gene-C4D60_Mb02t03600	1.39	3.96	2.04	0.12	0.19	0.12	42	140	78	5	8	5	16.37	4.033	8.25515e-09	3.9748e-05	up	--	--	--	--	--	--	--	--	--
gene-C4D60_Mb03t08490	20.9	47.97	27.34	7.66	7.27	12.19	408	1095	676	214	202	323	3.421	1.774	4.42604e-05	0.0287217	up	--	--	--	--	--	--	--	--	--
gene-C4D60_Mb04t10100	96.21	98.21	77.08	37.34	37.61	45.79	7673	9159	7785	4261	4270	4957	2.19	1.131	4.35059e-06	0.00526144	up	--	--	K00103 L-gulonolactone oxidase [EC:1.1.3.8] | (RefSeq) L-gulonolactone oxidase 3 (A)	PREDICTED: L-gulonolactone oxidase 3 [Musa acuminata subsp. malaccensis]	RecName: Full=L-gulonolactone oxidase 3 {ECO:0000303|PubMed:20622436}; Short=AtGulLO3 {ECO:0000303|PubMed:20622436}; EC=1.1.3.8 {ECO:0000269|PubMed:20622436}; Flags: Precursor;	SubName: Full=Uncharacterized protein {ECO:0000313|EnsemblPlants:GSMUA_Achr4P10520_001};	D-arabinono-1, 4-lactone oxidase	GO:0016020,membrane; GO:0005773,vacuole; GO:0003885,D-arabinono-1,4-lactone oxidase activity; GO:0050660,flavin adenine dinucleotide binding; GO:0050105,L-gulonolactone oxidase activity; GO:0019853,L-ascorbic acid biosynthetic process	D-arabinono-1,4-lactone oxidase
gene-C4D60_Mb04t11040	108.39	152.66	113.45	56.62	39.56	64.68	2685	4422	3559	2007	1395	2175	2.265	1.179	0.000119696	0.0489943	up	--	--	K02894 large subunit ribosomal protein L23e | (RefSeq) 60S ribosomal protein L23 isoform X1 (A)	60S ribosomal protein L23 isoform X2 [Sesamum indicum]	RecName: Full=60S ribosomal protein L23; AltName: Full=Protein EMBRYO DEFECTIVE 2171;	SubName: Full=Uncharacterized protein {ECO:0000313|EMBL:CCB60166.1};	60S ribosomal protein L14/L17/L23	GO:0022625,cytosolic large ribosomal subunit; GO:0005730,nucleolus; GO:0070180,large ribosomal subunit rRNA binding; GO:0003735,structural constituent of ribosome; GO:0006412,translation	Ribosomal protein L14p/L23e
gene-C4D60_Mb04t20250	10.85	15.62	12.59	4.44	4.12	6.01	407	685	598	238	220	306	2.614	1.386	2.98236e-06	0.0037785	up	--	--	K23326 cyclin K | (RefSeq) protein HAIKU1-like (A)	PREDICTED: protein HAIKU1 [Musa acuminata subsp. malaccensis]	RecName: Full=Protein HAIKU1 {ECO:0000305}; AltName: Full=MPK3/6-targeted VQ-motif-containing protein 9 {ECO:0000303|PubMed:24750137}; AltName: Full=VQ motif-containing protein 14 {ECO:0000303|PubMed:22535423}; Short=AtVQ14 {ECO:0000303|PubMed:22535423};	SubName: Full=Uncharacterized protein {ECO:0000313|EnsemblPlants:GSMUA_Achr4P19060_001};	--	GO:0043078,polar nucleus; GO:0009960,endosperm development; GO:0080113,regulation of seed growth	VQ motif
gene-C4D60_Mb04t28500	32.52	38.32	34.24	11.87	13.26	16.9	1572	2166	2096	821	912	1109	2.444	1.289	6.40856e-07	0.00106566	up	--	--	--	PREDICTED: uncharacterized protein LOC103983092 [Musa acuminata subsp. malaccensis]	--	SubName: Full=Uncharacterized protein {ECO:0000313|EnsemblPlants:GSMUA_Achr4P21370_001};	--	GO:0009642,response to light intensity	--
gene-C4D60_Mb05t08270	19.56	65.99	21.69	1.16	0	1.49	1206	4758	1694	102	0	125	39.199	5.293	0.000112713	0.0489943	up	--	--	K05933 aminocyclopropanecarboxylate oxidase [EC:1.14.17.4] | (RefSeq) 1-aminocyclopropane-1-carboxylate oxidase 1 (A)	PREDICTED: 1-aminocyclopropane-1-carboxylate oxidase 1 [Musa acuminata subsp. malaccensis]	RecName: Full=1-aminocyclopropane-1-carboxylate oxidase 1; Short=ACC oxidase 1; Short=AtACO1; EC=1.14.17.4;	SubName: Full=Uncharacterized protein {ECO:0000313|EnsemblPlants:GSMUA_Achr5P09690_001};	Iron/ascorbate family oxidoreductases	GO:0009815,1-aminocyclopropane-1-carboxylate oxidase activity; GO:0031418,L-ascorbic acid binding; GO:0046872,metal ion binding; GO:0071398,cellular response to fatty acid; GO:0071281,cellular response to iron ion; GO:0071732,cellular response to nitric oxide; GO:0051365,cellular response to potassium ion starvation; GO:0006952,defense response; GO:0009693,ethylene biosynthetic process	non-haem dioxygenase in morphine synthesis N-terminal
gene-C4D60_Mb05t21380	57.48	89.1	43.9	17.1	22.17	22.62	3171	5748	3067	1350	1741	1694	2.933	1.553	2.28149e-05	0.0170467	up	--	--	K13034 L-3-cyanoalanine synthase/ cysteine synthase [EC:2.5.1.47 4.4.1.9] | (RefSeq) bifunctional L-3-cyanoalanine synthase/cysteine synthase 2, mitochondrial (A)	PREDICTED: bifunctional L-3-cyanoalanine synthase/cysteine synthase 2, mitochondrial [Musa acuminata subsp. malaccensis]	RecName: Full=Bifunctional L-3-cyanoalanine synthase/cysteine synthase, mitochondrial; EC=2.5.1.47 {ECO:0000269|PubMed:10889265, ECO:0000269|PubMed:10948226, ECO:0000269|PubMed:7961755}; EC=4.4.1.9 {ECO:0000269|PubMed:10889265, ECO:0000269|PubMed:10948226}; AltName: Full=Beta-cyanoalanine synthase; Short=SoCAS; AltName: Full=Beta-substituted Ala synthase 3-1; Short=SPIol-Bsas3-1; AltName: Full=Cy…	RecName: Full=Cysteine synthase {ECO:0000256|RuleBase:RU003985}; EC=2.5.1.47 {ECO:0000256|RuleBase:RU003985};	Cystathionine beta-synthase and related enzymes	GO:0005739,mitochondrion; GO:0004124,cysteine synthase activity; GO:0050017,L-3-cyanoalanine synthase activity; GO:0016740,transferase activity; GO:0019499,cyanide metabolic process; GO:0006535,cysteine biosynthetic process from serine; GO:0006534,cysteine metabolic process	Pyridoxal-phosphate dependent enzyme
gene-C4D60_Mb06t13490	0.91	6.12	2.05	0.08	0	0.2	46	361	131	6	0	14	30.784	4.944	2.30655e-05	0.0170467	up	--	--	K05933 aminocyclopropanecarboxylate oxidase [EC:1.14.17.4] | (RefSeq) 1-aminocyclopropane-1-carboxylate oxidase-like (A)	PREDICTED: 1-aminocyclopropane-1-carboxylate oxidase-like [Musa acuminata subsp. malaccensis]	RecName: Full=1-aminocyclopropane-1-carboxylate oxidase; Short=ACC oxidase; EC=1.14.17.4; AltName: Full=Ethylene-forming enzyme; Short=EFE;	SubName: Full=1-aminocyclopropane-1-carboxylate oxidase {ECO:0000313|EMBL:OAY65504.1};	Iron/ascorbate family oxidoreductases	GO:0009815,1-aminocyclopropane-1-carboxylate oxidase activity; GO:0031418,L-ascorbic acid binding; GO:0046872,metal ion binding; GO:0009693,ethylene biosynthetic process; GO:0009835,fruit ripening	non-haem dioxygenase in morphine synthesis N-terminal
gene-C4D60_Mb06t24670	126.46	208.98	136.73	65.49	50.36	74.46	1614	3119	2210	1196	915	1290	2.395	1.26	7.24127e-05	0.0401377	up	--	--	K02980 small subunit ribosomal protein S29e | (RefSeq) 40S ribosomal protein S29 (A)	hypothetical protein GLYMA_10G258500 [Glycine max]	RecName: Full=40S ribosomal protein S29;	SubName: Full=Uncharacterized protein {ECO:0000313|EMBL:KRH35688.1};	40S ribosomal protein S29	GO:0005840,ribosome; GO:0046872,metal ion binding; GO:0003735,structural constituent of ribosome; GO:0006412,translation	Ribosomal protein S14p/S29e
gene-C4D60_Mb06t33410	6.71	6.7	21.27	0.7	0.31	0.62	505	589	2026	75	33	63	21.656	4.437	3.41544e-10	2.27178e-06	up	--	--	K01227 mannosyl-glycoprotein endo-beta-N-acetylglucosaminidase [EC:3.2.1.96] | (RefSeq) cytosolic endo-beta-N-acetylglucosaminidase 1 (A)	PREDICTED: cytosolic endo-beta-N-acetylglucosaminidase 1 [Musa acuminata subsp. malaccensis]	RecName: Full=Cytosolic endo-beta-N-acetylglucosaminidase 1 {ECO:0000305}; Short=ENGase 1 {ECO:0000305}; EC=3.2.1.96 {ECO:0000269|PubMed:21597164, ECO:0000269|PubMed:21796445}; AltName: Full=Endo-beta-N-acetyglucosaminidase 85A {ECO:0000303|PubMed:21796445}; Short=AtENGase85A {ECO:0000303|PubMed:21796445};	SubName: Full=Uncharacterized protein {ECO:0000313|EnsemblPlants:GSMUA_Achr6P32810_001};	Predicted glycosylhydrolase	GO:0005737,cytoplasm; GO:0005829,cytosol; GO:0005773,vacuole; GO:0033925,mannosyl-glycoprotein endo-beta-N-acetylglucosaminidase activity; GO:0006491,N-glycan processing; GO:0006517,protein deglycosylation	Glycosyl hydrolase family 85
gene-C4D60_Mb07t06270	9.34	21.77	15.94	1.52	0.23	1.22	546	1488	1180	127	19	97	15.415	3.946	1.0304e-07	0.000229905	up	--	--	K13680 beta-mannan synthase [EC:2.4.1.32] | (RefSeq) probable mannan synthase 11 isoform X1 (A)	PREDICTED: probable mannan synthase 11 isoform X2 [Musa acuminata subsp. malaccensis]	RecName: Full=Probable mannan synthase 7; EC=2.4.1.-; AltName: Full=Cellulose synthase-like protein A7; Short=AtCslA7;	SubName: Full=Uncharacterized protein {ECO:0000313|EnsemblPlants:GSMUA_Achr7P21070_001};	--	GO:0000139,Golgi membrane; GO:0016021,integral component of membrane; GO:0051753,mannan synthase activity; GO:0071555,cell wall organization	--
gene-C4D60_Mb07t09300	0.25	2.41	6.72	0	0	0.11	5	56	169	0	0	3	90.68	6.503	9.54869e-05	0.044183	up	--	--	--	PREDICTED: phospholipase A1-II 5-like [Musa acuminata subsp. malaccensis]	RecName: Full=Phospholipase A1-II 5; EC=3.1.1.-;	SubName: Full=Uncharacterized protein {ECO:0000313|EMBL:OAY45558.1};	Predicted lipase	GO:0009507,chloroplast; GO:0005737,cytoplasm; GO:0008970,phospholipase A1 activity; GO:0071493,cellular response to UV-B; GO:0016042,lipid catabolic process; GO:0009650,UV protection	--
gene-C4D60_Mb07t09800	9.02	9.03	7.22	3.27	2.73	4.64	945	1107	959	491	408	660	2.334	1.223	0.000104553	0.0465526	up	--	--	K09487 heat shock protein 90kDa beta | (RefSeq) endoplasmin homolog (A)	PREDICTED: endoplasmin homolog [Musa acuminata subsp. malaccensis]	RecName: Full=Endoplasmin homolog; AltName: Full=Glucose-regulated protein 94 homolog; Short=GRP-94 homolog; Flags: Precursor;	SubName: Full=Uncharacterized protein {ECO:0000313|EnsemblPlants:GSMUA_Achr7P17770_001};	Endoplasmic reticulum glucose-regulated protein (GRP94/endoplasmin), HSP90 family	GO:0005788,endoplasmic reticulum lumen; GO:0005524,ATP binding; GO:0051082,unfolded protein binding; GO:0006457,protein folding; GO:0006950,response to stress	--
gene-C4D60_Mb07t11450	15.13	25.33	10.23	0.67	1.65	2.16	521	1020	446	33	81	101	10.874	3.443	3.37102e-09	1.79379e-05	up	--	--	K07198 5'-AMP-activated protein kinase, catalytic alpha subunit [EC:2.7.11.11] | (RefSeq) CBL-interacting protein kinase 1-like (A)	PREDICTED: CBL-interacting protein kinase 1 isoform X4 [Elaeis guineensis]	RecName: Full=CBL-interacting protein kinase 1; EC=2.7.11.1; AltName: Full=OsCIPK01;	RecName: Full=Non-specific serine/threonine protein kinase {ECO:0000256|SAAS:SAAS00351747}; EC=2.7.11.1 {ECO:0000256|SAAS:SAAS00351747};	Serine/threonine protein kinase	GO:0005737,cytoplasm; GO:0005634,nucleus; GO:0005524,ATP binding; GO:0004674,protein serine/threonine kinase activity; GO:0035556,intracellular signal transduction; GO:0006468,protein phosphorylation	Kinase associated domain 1
gene-C4D60_Mb07t13750	155.11	164.17	97.54	15.56	21.94	55.08	5740	7104	4571	824	1156	2767	4.496	2.169	0.000111118	0.0488663	up	--	--	K13464 jasmonate ZIM domain-containing protein | (RefSeq) protein TIFY 3 isoform X1 (A)	PREDICTED: protein TIFY 3 isoform X1 [Musa acuminata subsp. malaccensis]	RecName: Full=Protein TIFY 3 {ECO:0000305}; Short=OsTIFY3 {ECO:0000303|PubMed:19618278}; AltName: Full=Jasmonate ZIM domain-containing protein 1 {ECO:0000305}; Short=OsJAZ1 {ECO:0000303|PubMed:19618278}; AltName: Full=OsJAZ10 {ECO:0000303|PubMed:23320078}; AltName: Full=Protein EXTRA GLUME 2 {ECO:0000303|PubMed:24647160};	SubName: Full=Uncharacterized protein {ECO:0000313|EnsemblPlants:GSMUA_Achr7P15650_001};	--	GO:0005634,nucleus; GO:0003714,transcription corepressor activity; GO:0010582,floral meristem determinacy; GO:0048449,floral organ formation; GO:1903507,negative regulation of nucleic acid-templated transcription; GO:0031347,regulation of defense response; GO:2000022,regulation of jasmonic acid mediated signaling pathway; GO:0006355,regulation of transcription, DNA-templated; GO:0009611,response …	tify domain
gene-C4D60_Mb07t21020	39.24	50.85	34.76	2.89	0.93	2.15	2405	3644	2698	253	81	179	20.301	4.343	2.83235e-17	1.50715e-12	up	--	--	K01593 aromatic-L-amino-acid/L-tryptophan decarboxylase [EC:4.1.1.28 4.1.1.105] | (RefSeq) tyrosine/DOPA decarboxylase 2-like (A)	PREDICTED: tyrosine/DOPA decarboxylase 2-like [Musa acuminata subsp. malaccensis]	RecName: Full=Tyrosine/DOPA decarboxylase 2; Includes: RecName: Full=DOPA decarboxylase; Short=DDC; EC=4.1.1.28; Includes: RecName: Full=Tyrosine decarboxylase; EC=4.1.1.25;	SubName: Full=tyrosine/DOPA decarboxylase 2-like {ECO:0000313|RefSeq:XP_010245171.1};	Aromatic-L-amino-acid/L-histidine decarboxylase	GO:0004058,aromatic-L-amino-acid decarboxylase activity; GO:0030170,pyridoxal phosphate binding; GO:0004837,tyrosine decarboxylase activity; GO:0006520,cellular amino acid metabolic process	Beta-eliminating lyase
gene-C4D60_Mb07t24780	0.04	2.47	1.89	0	0.03	0	2	138	114	0	2	0	135.459	7.082	7.84747e-05	0.0405417	up	--	--	--	PREDICTED: uncharacterized protein LOC103991108 [Musa acuminata subsp. malaccensis]	--	SubName: Full=Uncharacterized protein {ECO:0000313|EnsemblPlants:GSMUA_Achr7P03790_001};	--	GO:0016021,integral component of membrane	--
gene-C4D60_Mb07t25010	12.54	16.08	16.56	4.68	6.33	6.17	689	1033	1152	368	495	460	2.558	1.355	4.35243e-05	0.0287217	up	--	--	K00134 glyceraldehyde 3-phosphate dehydrogenase [EC:1.2.1.12] | (RefSeq) glyceraldehyde-3-phosphate dehydrogenase GAPCP2, chloroplastic-like (A)	NAD-dependent glyceraldehyde-3-phosphate dehydrogenase, partial [Myriopteris covillei]	RecName: Full=Glyceraldehyde-3-phosphate dehydrogenase GAPCP2, chloroplastic; EC=1.2.1.12; AltName: Full=Glyceraldehyde-3-phosphate dehydrogenase of plastid 2; AltName: Full=NAD-dependent glyceraldehydephosphate dehydrogenase chloroplastic 2; Flags: Precursor;	SubName: Full=NAD-dependent glyceraldehyde-3-phosphate dehydrogenase {ECO:0000313|EMBL:ACF04445.1}; Flags: Fragment;	Glyceraldehyde 3-phosphate dehydrogenase	GO:0009570,chloroplast stroma; GO:0009536,plastid; GO:0004365,glyceraldehyde-3-phosphate dehydrogenase (NAD+) (phosphorylating) activity; GO:0051287,NAD binding; GO:0050661,NADP binding; GO:0080144,amino acid homeostasis; GO:0005975,carbohydrate metabolic process; GO:0006006,glucose metabolic process; GO:0006096,glycolytic process; GO:0080022,primary root development	--
gene-C4D60_Mb07t27260	83.51	86.1	77.7	36.96	28.9	44.68	2261	2726	2664	1432	1114	1642	2.196	1.135	3.82919e-05	0.0261229	up	--	--	K02877 large subunit ribosomal protein L15e | (RefSeq) 60S ribosomal protein L15-1-like (A)	PREDICTED: 60S ribosomal protein L15-1-like [Musa acuminata subsp. malaccensis]	RecName: Full=60S ribosomal protein L15-1;	RecName: Full=Ribosomal protein L15 {ECO:0000256|RuleBase:RU000663};	60s ribosomal protein L15	GO:0005840,ribosome; GO:0003735,structural constituent of ribosome; GO:0006412,translation	Ribosomal L15
gene-C4D60_Mb07t27350	1.63	14.78	4.18	0.18	0.43	0.56	45	477	146	7	17	21	16.342	4.031	6.78882e-06	0.00694705	up	--	--	K13464 jasmonate ZIM domain-containing protein | (RefSeq) protein TIFY 9 (A)	PREDICTED: protein TIFY 5A-like [Musa acuminata subsp. malaccensis]	RecName: Full=Protein TIFY 5A {ECO:0000303|PubMed:17499004}; AltName: Full=Jasmonate ZIM domain-containing protein 8 {ECO:0000303|PubMed:17637675};	SubName: Full=Uncharacterized protein {ECO:0000313|EnsemblPlants:GSMUA_Achr7P01220_001};	--	GO:0005634,nucleus; GO:0003714,transcription corepressor activity; GO:0006952,defense response; GO:1903507,negative regulation of nucleic acid-templated transcription; GO:0031347,regulation of defense response; GO:2000022,regulation of jasmonic acid mediated signaling pathway; GO:0006355,regulation of transcription, DNA-templated; GO:0009611,response to wounding; GO:0006351,transcription, DNA-tem…	Divergent CCT motif
gene-C4D60_Mb07t28510	12.22	68.69	51.47	1.81	2	4.95	983	6463	5245	208	229	541	14.822	3.89	1.03693e-07	0.000229905	up	--	--	K17871 NADH:ubiquinone reductase (non-electrogenic) [EC:1.6.5.9] | (RefSeq) internal alternative NAD(P)H-ubiquinone oxidoreductase A1, mitochondrial (A)	PREDICTED: internal alternative NAD(P)H-ubiquinone oxidoreductase A1, mitochondrial [Musa acuminata subsp. malaccensis]	RecName: Full=Internal alternative NAD(P)H-ubiquinone oxidoreductase A1, mitochondrial; EC=1.6.5.9; AltName: Full=Internal alternative NADH dehydrogenase NDA1; AltName: Full=Internal non-phosphorylating NAD(P)H dehydrogenase 1; Short=AtNDI1; AltName: Full=NADH:ubiquinone reductase (non-electrogenic) NDA1; Flags: Precursor;	SubName: Full=Uncharacterized protein {ECO:0000313|EnsemblPlants:GSMUA_Achr5P28430_001};	NADH-dehydrogenase (ubiquinone)	GO:0031304,intrinsic component of mitochondrial inner membrane; GO:0005759,mitochondrial matrix; GO:0005739,mitochondrion; GO:0005777,peroxisome; GO:0003954,NADH dehydrogenase activity; GO:0003959,NADPH dehydrogenase activity; GO:0071482,cellular response to light stimulus; GO:0055114,oxidation-reduction process	Pyridine nucleotide-disulphide oxidoreductase
gene-C4D60_Mb08t02890	18.28	26.46	17.57	6.32	7.93	8.03	1423	2408	1732	704	878	848	2.687	1.426	1.57502e-06	0.00226514	up	--	--	K01754 threonine dehydratase [EC:4.3.1.19] | (RefSeq) threonine dehydratase biosynthetic, chloroplastic-like (A)	PREDICTED: threonine dehydratase biosynthetic, chloroplastic-like [Musa acuminata subsp. malaccensis]	RecName: Full=Threonine dehydratase biosynthetic, chloroplastic; EC=4.3.1.19; AltName: Full=Threonine deaminase; Short=TD; Flags: Precursor;	RecName: Full=Threonine dehydratase {ECO:0000256|RuleBase:RU362012}; EC=4.3.1.19 {ECO:0000256|RuleBase:RU362012}; AltName: Full=Threonine deaminase {ECO:0000256|RuleBase:RU362012};	Threonine/serine dehydratases	GO:0009507,chloroplast; GO:0004794,L-threonine ammonia-lyase activity; GO:0030170,pyridoxal phosphate binding; GO:0009097,isoleucine biosynthetic process	C-terminal regulatory domain of Threonine dehydratase
gene-C4D60_Mb08t08250	0.31	1.13	0.48	0.07	0.05	0.03	50	217	99	16	12	6	11.985	3.583	1.21804e-06	0.0018004	up	--	--	K05666 ATP-binding cassette, subfamily C (CFTR/MRP), member 2 | (RefSeq) putative ABC transporter C family member 15 (A)	PREDICTED: putative ABC transporter C family member 15 isoform X3 [Musa acuminata subsp. malaccensis]	RecName: Full=ABC transporter C family member 5; Short=ABC transporter ABCC.5; Short=AtABCC5; EC=3.6.3.44; AltName: Full=ATP-energized glutathione S-conjugate pump 5; AltName: Full=Glutathione S-conjugate-transporting ATPase 5; AltName: Full=Multidrug resistance-associated protein 5;	SubName: Full=putative ABC transporter C family member 15 {ECO:0000313|RefSeq:XP_008777748.1};	Multidrug resistance-associated protein/mitoxantrone resistance protein, ABC superfamily	GO:0016021,integral component of membrane; GO:0000325,plant-type vacuole; GO:0005774,vacuolar membrane; GO:0005773,vacuole; GO:0005524,ATP binding; GO:0042626,ATPase activity, coupled to transmembrane movement of substances; GO:0008281,sulfonylurea receptor activity; GO:0008559,xenobiotic transmembrane transporting ATPase activity; GO:1901527,abscisic acid-activated signaling pathway involved in …	ABC transporter
gene-C4D60_Mb08t12590	10.73	2.8	1.48	0	0.26	0.19	498	152	87	0	17	12	33.213	5.054	6.14252e-05	0.0363173	up	--	--	K01674 carbonic anhydrase [EC:4.2.1.1] | (RefSeq) alpha carbonic anhydrase 7-like (A)	PREDICTED: alpha carbonic anhydrase 7-like [Musa acuminata subsp. malaccensis]	RecName: Full=Alpha carbonic anhydrase 8; Short=AtaCA8; Short=AtalphaCA8; EC=4.2.1.1; AltName: Full=Alpha carbonate dehydratase 8; Flags: Precursor;	SubName: Full=Uncharacterized protein {ECO:0000313|EnsemblPlants:GSMUA_Achr8P14260_001};	Carbonic anhydrase	GO:0009570,chloroplast stroma; GO:0004089,carbonate dehydratase activity; GO:0046872,metal ion binding	Eukaryotic-type carbonic anhydrase
gene-C4D60_Mb08t19920	0.17	15.12	1.76	0.03	0	0.06	4	420	53	1	0	2	172.317	7.429	6.65275e-06	0.00694705	up	--	--	K04733 interleukin-1 receptor-associated kinase 4 [EC:2.7.11.1] | (RefSeq) probable receptor-like protein kinase At5g18500 (A)	PREDICTED: protein GOS9-like [Musa acuminata subsp. malaccensis]	RecName: Full=Agglutinin alpha chain; AltName: Full=MPA;	SubName: Full=Uncharacterized protein {ECO:0000313|EnsemblPlants:GSMUA_Achr8P20690_001};	--	GO:0030246,carbohydrate binding	Jacalin-like lectin domain
gene-C4D60_Mb08t20280	5.86	8.35	3.78	1.58	1.45	2.41	1081	1801	882	416	381	602	3.199	1.678	3.54731e-05	0.0248368	up	--	--	K13863 solute carrier family 7 (cationic amino acid transporter), member 1 | (RefSeq) uncharacterized protein LOC4333602 (A)	PREDICTED: uncharacterized protein LOC103995093 isoform X1 [Musa acuminata subsp. malaccensis]	--	SubName: Full=Uncharacterized protein {ECO:0000313|EnsemblPlants:GSMUA_Achr8P20310_001};	--	GO:0016021,integral component of membrane	NEMP family
gene-C4D60_Mb08t29480	45.44	48.48	28.41	13.4	8.24	11.91	2234	2787	1769	943	577	795	3.522	1.816	1.901e-06	0.00266199	up	--	--	K18857 alcohol dehydrogenase class-P [EC:1.1.1.1] | (RefSeq) alcohol dehydrogenase 1 (A)	PREDICTED: alcohol dehydrogenase 1 [Musa acuminata subsp. malaccensis]	RecName: Full=Alcohol dehydrogenase 2; EC=1.1.1.1 {ECO:0000250|UniProtKB:P06525};	SubName: Full=Uncharacterized protein {ECO:0000313|EnsemblPlants:GSMUA_Achr8P29470_001};	Alcohol dehydrogenase, class III	GO:0005737,cytoplasm; GO:0004022,alcohol dehydrogenase (NAD) activity; GO:0008270,zinc ion binding	Alanine dehydrogenase/PNT, C-terminal domain
gene-C4D60_Mb08t33270	11.85	17.16	19.5	4.35	4.77	6.2	628	1064	1309	330	360	446	3.109	1.636	8.14166e-06	0.00773632	up	--	--	K00869 mevalonate kinase [EC:2.7.1.36] | (RefSeq) mevalonate kinase-like (A)	PREDICTED: mevalonate kinase-like [Musa acuminata subsp. malaccensis]	RecName: Full=Mevalonate kinase; Short=MK; EC=2.7.1.36;	RecName: Full=Mevalonate kinase {ECO:0000256|RuleBase:RU363087}; Short=MK {ECO:0000256|RuleBase:RU363087}; EC=2.7.1.36 {ECO:0000256|RuleBase:RU363087};	Mevalonate kinase MVK/ERG12	GO:0005737,cytoplasm; GO:0005829,cytosol; GO:0005524,ATP binding; GO:0004496,mevalonate kinase activity; GO:0019287,isopentenyl diphosphate biosynthetic process, mevalonate pathway; GO:0016126,sterol biosynthetic process; GO:0016125,sterol metabolic process	GHMP kinases N terminal domain
gene-C4D60_Mb09t07040	197.77	109.95	97.5	24.94	16.8	30.73	8297	5394	5180	1497	1003	1750	5.562	2.476	2.12347e-07	0.000376646	up	--	--	K01166 ribonuclease T2 [EC:3.1.27.1] | (RefSeq) ribonuclease 3-like (A)	PREDICTED: ribonuclease 3-like [Musa acuminata subsp. malaccensis]	RecName: Full=Ribonuclease 3; EC=3.1.27.1; Flags: Precursor;	SubName: Full=Uncharacterized protein {ECO:0000313|EnsemblPlants:GSMUA_Achr9P07910_001};	Ribonuclease, T2 family	GO:0033897,ribonuclease T2 activity; GO:0003723,RNA binding	--
gene-C4D60_Mb09t13640	53.79	17.43	29.01	2.84	1.74	8.76	3518	1333	2403	266	162	778	7.862	2.975	9.20341e-05	0.0433633	up	--	--	K09338 homeobox-leucine zipper protein | (RefSeq) homeobox-leucine zipper protein HOX4-like (A)	PREDICTED: homeobox-leucine zipper protein HOX4-like [Musa acuminata subsp. malaccensis]	RecName: Full=Homeobox-leucine zipper protein HOX4; AltName: Full=HD-ZIP protein HOX4; AltName: Full=Homeodomain transcription factor HOX4; AltName: Full=OsHox4;	SubName: Full=Uncharacterized protein {ECO:0000313|EnsemblPlants:GSMUA_Achr9P14960_001};	Transcription factor HEX, contains HOX and HALZ domains	GO:0005634,nucleus; GO:0003700,DNA-binding transcription factor activity; GO:0043565,sequence-specific DNA binding; GO:0006351,transcription, DNA-templated	--
gene-C4D60_Mb09t18570	11.35	5.23	3.75	0.88	0.55	0.79	117	63	49	13	8	11	9.029	3.175	8.03239e-06	0.00773632	up	--	--	--	hypothetical protein SOVF_181660, partial [Spinacia oleracea]	--	SubName: Full=Uncharacterized protein {ECO:0000313|EnsemblPlants:GSMUA_AchrUn_randomP20070_001};	--	--	--
gene-C4D60_Mb09t20110	1.34	5.26	8.09	0.12	0.02	0.25	55	252	420	7	1	14	38.725	5.275	1.2368e-07	0.000253234	up	--	--	K22439 tricetin 3',4',5'-O-trimethyltransferase [EC:2.1.1.169] | (RefSeq) tricetin 3',4',5'-O-trimethyltransferase-like (A)	PREDICTED: flavone O-methyltransferase 1-like [Musa acuminata subsp. malaccensis]	RecName: Full=Tricetin 3',4',5'-O-trimethyltransferase; Short=TaOMT2; EC=2.1.1.169; AltName: Full=Caffeic acid 3-O-methyltransferase; Short=TaCM; AltName: Full=Flavone O-methyltransferase 2;	SubName: Full=Uncharacterized protein {ECO:0000313|EnsemblPlants:GSMUA_AchrUn_randomP26330_001};	Hydroxyindole-O-methyltransferase and related SAM-dependent methyltransferases	GO:0008171,O-methyltransferase activity; GO:0046983,protein dimerization activity; GO:0009813,flavonoid biosynthetic process; GO:0009809,lignin biosynthetic process	Methyltransferase domain
gene-C4D60_Mb09t20150	9.89	15.25	26.36	0.52	1.53	1.71	1017	1834	3432	76	224	238	13.679	3.774	1.02166e-08	4.18187e-05	up	--	--	K13066 caffeic acid 3-O-methyltransferase [EC:2.1.1.68] | (RefSeq) caffeic acid 3-O-methyltransferase-like (A)	PREDICTED: caffeic acid 3-O-methyltransferase-like [Musa acuminata subsp. malaccensis]	RecName: Full=Caffeic acid 3-O-methyltransferase; Short=CAOMT; Short=COMT; EC=2.1.1.68; AltName: Full=S-adenosysl-L-methionine:caffeic acid 3-O-methyltransferase;	SubName: Full=Uncharacterized protein {ECO:0000313|EnsemblPlants:GSMUA_AchrUn_randomP21820_001};	Hydroxyindole-O-methyltransferase and related SAM-dependent methyltransferases	GO:0047763,caffeate O-methyltransferase activity; GO:0046983,protein dimerization activity; GO:0009809,lignin biosynthetic process	Protein of unknown function (DUF3189)
gene-C4D60_Mb09t20170	3.54	5.71	21.31	0.68	0.07	1.01	153	288	1165	42	4	59	18.294	4.193	6.93244e-05	0.0388304	up	--	--	K13066 caffeic acid 3-O-methyltransferase [EC:2.1.1.68] | (RefSeq) caffeic acid 3-O-methyltransferase-like (A)	PREDICTED: caffeic acid 3-O-methyltransferase-like [Musa acuminata subsp. malaccensis]	RecName: Full=Caffeic acid 3-O-methyltransferase; Short=CAOMT; Short=COMT; EC=2.1.1.68; AltName: Full=S-adenosysl-L-methionine:caffeic acid 3-O-methyltransferase;	SubName: Full=Uncharacterized protein {ECO:0000313|EnsemblPlants:GSMUA_AchrUn_randomP21820_001};	Hydroxyindole-O-methyltransferase and related SAM-dependent methyltransferases	GO:0047763,caffeate O-methyltransferase activity; GO:0046983,protein dimerization activity; GO:0009809,lignin biosynthetic process	O-methyltransferase domain
gene-C4D60_Mb10t09000	28.64	53.79	24.79	3.89	1.88	8.74	1499	3292	1643	291	140	621	7.296	2.867	5.43807e-06	0.00602855	up	--	--	K07767 katanin p60 ATPase-containing subunit A1 [EC:3.6.4.3] | (RefSeq) katanin p60 ATPase-containing subunit A-like 2 (A)	PREDICTED: katanin p60 ATPase-containing subunit A-like 2 [Musa acuminata subsp. malaccensis]	RecName: Full=Katanin p60 ATPase-containing subunit A1 {ECO:0000255|HAMAP-Rule:MF_03023}; Short=Katanin p60 subunit A1 {ECO:0000255|HAMAP-Rule:MF_03023}; EC=3.6.4.3 {ECO:0000255|HAMAP-Rule:MF_03023}; AltName: Full=CAD ATPase; AltName: Full=Katanin-1; Short=Atp60; AltName: Full=Protein BOTERO 1; AltName: Full=Protein ECTOPIC ROOT HAIR 3; AltName: Full=Protein FAT ROOT; AltName: Full=Protein FRAGIL…	SubName: Full=Uncharacterized protein {ECO:0000313|EnsemblPlants:GSMUA_Achr10P21590_001};	AAA+-type ATPase	GO:0008352,katanin complex; GO:0005874,microtubule; GO:0005634,nucleus; GO:0005524,ATP binding; GO:0008017,microtubule binding; GO:0008568,microtubule-severing ATPase activity; GO:0043622,cortical microtubule organization; GO:0000226,microtubule cytoskeleton organization; GO:0009825,multidimensional cell growth; GO:0009832,plant-type cell wall biogenesis; GO:0010091,trichome branching	Vps4 C terminal oligomerisation domain
gene-C4D60_Mb10t14420	2.22	1.61	9.85	0.08	0.02	0.04	149	126	836	8	2	4	93.844	6.552	5.93068e-11	5.25972e-07	up	--	--	K04733 interleukin-1 receptor-associated kinase 4 [EC:2.7.11.1] | (RefSeq) uncharacterized protein LOC110908553 (A)	PREDICTED: IQ domain-containing protein IQM3-like isoform X2 [Musa acuminata subsp. malaccensis]	RecName: Full=IQ domain-containing protein IQM3 {ECO:0000305}; AltName: Full=IQ motif-containing protein 3 {ECO:0000303|Ref.4};	SubName: Full=Uncharacterized protein {ECO:0000313|EnsemblPlants:GSMUA_Achr10P15560_001};	--	GO:0005737,cytoplasm; GO:0005634,nucleus	Domain of unknown function (DUF4211)
gene-C4D60_Mb10t16920	106.83	136.88	94.5	45.25	43.54	61.94	4042	6056	4528	2450	2345	3181	2.181	1.125	2.39819e-05	0.0174812	up	--	--	K02866 large subunit ribosomal protein L10e | (RefSeq) 60S ribosomal protein L10 (A)	PREDICTED: 60S ribosomal protein L10 [Musa acuminata subsp. malaccensis]	RecName: Full=60S ribosomal protein L10; AltName: Full=QM protein homolog; Flags: Fragment;	SubName: Full=Uncharacterized protein {ECO:0000313|EnsemblPlants:GSMUA_Achr10P12900_001};	60s ribosomal protein L10	GO:0005840,ribosome; GO:0003735,structural constituent of ribosome; GO:0006412,translation	--
gene-C4D60_Mb10t18040	2.59	16.26	8.58	0.24	0.4	0.9	364	2669	1525	49	80	171	17.224	4.106	1.01977e-07	0.000229905	up	--	--	K13415 protein brassinosteroid insensitive 1 [EC:2.7.10.1 2.7.11.1] | (RefSeq) protein BRASSINOSTEROID INSENSITIVE 1 isoform X1 (A)	PREDICTED: probable LRR receptor-like serine/threonine-protein kinase At1g74360 [Musa acuminata subsp. malaccensis]	RecName: Full=Probable LRR receptor-like serine/threonine-protein kinase At1g74360; EC=2.7.11.1; Flags: Precursor;	SubName: Full=Putative LRR receptor-like serine/threonine-protein kinase {ECO:0000313|EMBL:OAY67608.1}; Flags: Fragment;	--	GO:0016021,integral component of membrane; GO:0031966,mitochondrial membrane; GO:0005739,mitochondrion; GO:0005886,plasma membrane; GO:0005524,ATP binding; GO:0004674,protein serine/threonine kinase activity; GO:0002215,defense response to nematode	Phosphotransferase enzyme family
gene-C4D60_Mb10t18260	6.14	6.27	8	2.5	2.36	3.03	437	522	721	254	239	293	2.552	1.352	5.80621e-05	0.0355127	up	--	--	--	PREDICTED: probable N-acetyltransferase HLS1-like [Musa acuminata subsp. malaccensis]	RecName: Full=Probable N-acetyltransferase HLS1-like; EC=2.3.1.-;	SubName: Full=Uncharacterized protein {ECO:0000313|EnsemblPlants:GSMUA_Achr10P11370_001};	--	GO:0008080,N-acetyltransferase activity; GO:0016747,transferase activity, transferring acyl groups other than amino-acyl groups; GO:0006473,protein acetylation	Acetyltransferase (GNAT) domain
gene-C4D60_Mb10t20890	353.73	421.67	409.44	193.89	140.78	185.11	3366	4692	4934	2640	1907	2391	2.222	1.152	6.10058e-05	0.0363173	up	--	--	K02969 small subunit ribosomal protein S20e | (RefSeq) 40S ribosomal protein S20-2 (A)	PREDICTED: 40S ribosomal protein S20-2 [Musa acuminata subsp. malaccensis]	RecName: Full=40S ribosomal protein S20-2;	SubName: Full=Uncharacterized protein {ECO:0000313|EnsemblPlants:GLYMA03G29801.1};	40S ribosomal protein S20	GO:0005618,cell wall; GO:0005829,cytosol; GO:0022626,cytosolic ribosome; GO:0022627,cytosolic small ribosomal subunit; GO:0016020,membrane; GO:0005730,nucleolus; GO:0009506,plasmodesma; GO:0042788,polysomal ribosome; GO:0003729,mRNA binding; GO:0003735,structural constituent of ribosome; GO:0002181,cytoplasmic translation	Ribosomal protein S10p/S20e
gene-C4D60_Mb10t21290	10.71	17.31	22.33	1.95	0.99	3.2	1218	2303	3218	317	161	494	8.245	3.043	6.41285e-08	0.0001796	up	--	--	K07088 uncharacterized protein | (RefSeq) protein PIN-LIKES 7-like (A)	PREDICTED: protein PIN-LIKES 7-like [Musa acuminata subsp. malaccensis]	RecName: Full=Protein PIN-LIKES 7 {ECO:0000303|PubMed:22504182}; AltName: Full=Auxin efflux carrier-like protein 7 {ECO:0000303|PubMed:22504182};	SubName: Full=Uncharacterized protein {ECO:0000313|EnsemblPlants:GSMUA_Achr10P07210_001};	Predicted membrane protein	GO:0005789,endoplasmic reticulum membrane; GO:0016021,integral component of membrane; GO:0009734,auxin-activated signaling pathway; GO:0009733,response to auxin; GO:0055085,transmembrane transport	Membrane transport protein
gene-C4D60_Mb10t27490	2.25	0.72	5.36	0	0	0.17	59	22	178	0	0	6	54.808	5.776	0.000104982	0.0465526	up	--	--	--	PREDICTED: uncharacterized protein LOC103999788 isoform X2 [Musa acuminata subsp. malaccensis]	--	SubName: Full=Uncharacterized protein {ECO:0000313|EnsemblPlants:GSMUA_Achr10P02310_001};	--	--	Protease inhibitor/seed storage/LTP family
Ma01_g07220	3.13	3.64	1.96	0.64	0.29	0.44	354	481	281	103	46	67	6.168	2.625	7.51084e-08	0.000199833	up	--	--	K10143 E3 ubiquitin-protein ligase RFWD2 [EC:2.3.2.27] | (RefSeq) hypothetical protein (A)	PREDICTED: protein SPA1-RELATED 4 isoform X1 [Musa acuminata subsp. malaccensis]	RecName: Full=Protein SPA1-RELATED 4;	SubName: Full=Uncharacterized protein {ECO:0000313|EnsemblPlants:GSMUA_Achr1P13700_001};	--	GO:0080008,Cul4-RING E3 ubiquitin ligase complex; GO:0005634,nucleus; GO:0005524,ATP binding; GO:0042802,identical protein binding; GO:0004672,protein kinase activity; GO:0009585,red, far-red light phototransduction; GO:0009637,response to blue light	Anaphase-promoting complex subunit 4 WD40 domain
Ma01_g14320	1.16	1.8	0.86	0.15	0	0.1	33	60	31	6	0	4	14.716	3.879	9.31297e-05	0.0434703	up	--	--	--	PREDICTED: LOB domain-containing protein 41-like [Musa acuminata subsp. malaccensis]	RecName: Full=LOB domain-containing protein 41; AltName: Full=ASYMMETRIC LEAVES 2-like protein 38; Short=AS2-like protein 38;	SubName: Full=Uncharacterized protein {ECO:0000313|EnsemblPlants:GSMUA_Achr1P20970_001};	--	GO:0006355,regulation of transcription, DNA-templated	--
Ma02_g02820	20.16	19.35	28.94	1.71	5.43	4.75	998	1120	1814	121	383	319	5.681	2.506	1.7945e-05	0.0144681	up	--	--	K09286 EREBP-like factor | (RefSeq) RAP2.6; related to AP2 6 (A)	PREDICTED: ethylene-responsive transcription factor ABR1-like isoform X2 [Musa acuminata subsp. malaccensis]	RecName: Full=Ethylene-responsive transcription factor RAP2-6; AltName: Full=Protein RELATED TO APETALA2 6;	SubName: Full=Uncharacterized protein {ECO:0000313|EnsemblPlants:GSMUA_Achr10P10450_001};	--	GO:0005634,nucleus; GO:0003677,DNA binding; GO:0003700,DNA-binding transcription factor activity; GO:0034605,cellular response to heat; GO:0009658,chloroplast organization; GO:0006952,defense response; GO:0009873,ethylene-activated signaling pathway; GO:0045893,positive regulation of transcription, DNA-templated; GO:0009737,response to abscisic acid; GO:0009409,response to cold; GO:0009753,respon…	AP2 domain
Ma02_g10300	1.94	7.88	5.14	0.05	0	0.2	101	481	340	4	0	14	60.081	5.909	3.86075e-08	0.000114132	up	--	--	K00145 N-acetyl-gamma-glutamyl-phosphate reductase [EC:1.2.1.38] | (RefSeq) phospholipase A1-IIbeta-like (A)	PREDICTED: phospholipase A1-II 5-like [Musa acuminata subsp. malaccensis]	RecName: Full=Phospholipase A1-II 5; EC=3.1.1.-;	SubName: Full=phospholipase A1-II 5 {ECO:0000313|RefSeq:XP_008807980.1};	Predicted lipase	GO:0009507,chloroplast; GO:0005737,cytoplasm; GO:0008970,phospholipase A1 activity; GO:0071493,cellular response to UV-B; GO:0016042,lipid catabolic process; GO:0009650,UV protection	PGAP1-like protein
Ma02_g15730	22.12	22.02	20.04	9.16	7.04	5.95	1489	1734	1709	882	675	544	2.791	1.481	4.79173e-05	0.0307202	up	--	--	K05907 adenylyl-sulfate reductase (glutathione) [EC:1.8.4.9] | (RefSeq) 5'-adenylylsulfate reductase 3, chloroplastic (A)	PREDICTED: 5'-adenylylsulfate reductase 3, chloroplastic [Musa acuminata subsp. malaccensis]	RecName: Full=5'-adenylylsulfate reductase 1, chloroplastic; EC=1.8.4.9; AltName: Full=3'-phosphoadenosine-5'-phosphosulfate reductase homolog 19; Short=PAPS reductase homolog 19; Short=Prh-19; AltName: Full=Adenosine 5'-phosphosulfate 5'-adenylylsulfate sulfotransferase 1; Short=APS sulfotransferase 1; AltName: Full=Thioredoxin-independent APS reductase 1; Flags: Precursor;	SubName: Full=Uncharacterized protein {ECO:0000313|EnsemblPlants:GSMUA_Achr2P13890_001};	Phosphoadenosine phosphosulfate reductase	GO:0009507,chloroplast; GO:0009570,chloroplast stroma; GO:0009536,plastid; GO:0051539,4 iron, 4 sulfur cluster binding; GO:0033741,adenylyl-sulfate reductase (glutathione) activity; GO:0009973,adenylyl-sulfate reductase activity; GO:0046872,metal ion binding; GO:0004604,phosphoadenylyl-sulfate reductase (thioredoxin) activity; GO:0045454,cell redox homeostasis; GO:0019344,cysteine biosynthetic pr…	Thioredoxin
Ma02_g16270	11.85	18.02	50.13	1.89	1.54	2.25	276	491	1479	63	51	71	14.212	3.829	3.2426e-08	0.000101497	up	--	--	--	PREDICTED: uncharacterized protein LOC103975545 [Musa acuminata subsp. malaccensis]	RecName: Full=Transcription factor bHLH168 {ECO:0000305}; AltName: Full=Basic helix-loop-helix protein 168 {ECO:0000305}; Short=AtbHLH168 {ECO:0000305}; Short=bHLH 168 {ECO:0000305}; AltName: Full=bHLH transcription factor bHLH168 {ECO:0000305};	SubName: Full=Uncharacterized protein {ECO:0000313|EnsemblPlants:GSMUA_Achr2P14460_001};	--	GO:0090575,RNA polymerase II transcription factor complex; GO:0046983,protein dimerization activity; GO:0000977,RNA polymerase II regulatory region sequence-specific DNA binding; GO:0006357,regulation of transcription by RNA polymerase II; GO:0006351,transcription, DNA-templated	Helix-loop-helix DNA-binding domain
Ma03_g00640	80.34	97.76	71.18	37.69	34.45	47.34	1984	2823	2226	1332	1211	1587	2.028	1.02	3.81677e-05	0.0261229	up	--	--	K02891 large subunit ribosomal protein L22e | (RefSeq) 60S ribosomal protein L22-2-like (A)	PREDICTED: 60S ribosomal protein L22-2-like [Musa acuminata subsp. malaccensis]	RecName: Full=60S ribosomal protein L22-2;	SubName: Full=Uncharacterized protein {ECO:0000313|EnsemblPlants:GSMUA_Achr3P00720_001};	60S ribosomal protein L22	GO:0005829,cytosol; GO:0022625,cytosolic large ribosomal subunit; GO:0022626,cytosolic ribosome; GO:0005730,nucleolus; GO:0005886,plasma membrane; GO:0009506,plasmodesma; GO:0042788,polysomal ribosome; GO:0003729,mRNA binding; GO:0003723,RNA binding; GO:0003735,structural constituent of ribosome; GO:0002181,cytoplasmic translation	--
Ma03_g32580	8.32	15.75	8.44	0.59	0.45	2.39	454	1005	583	46	35	177	9.505	3.249	4.96659e-06	0.00574527	up	--	--	--	PREDICTED: transcription factor PCF5-like [Musa acuminata subsp. malaccensis]	RecName: Full=Transcription factor TCP3;	SubName: Full=Uncharacterized protein {ECO:0000313|EnsemblPlants:GSMUA_Achr3P31370_001};	--	GO:0005634,nucleus; GO:0003677,DNA binding; GO:0003700,DNA-binding transcription factor activity; GO:0030154,cell differentiation; GO:0048366,leaf development; GO:0009965,leaf morphogenesis; GO:0045962,positive regulation of development, heterochronic; GO:0006355,regulation of transcription, DNA-templated; GO:0009733,response to auxin; GO:0006351,transcription, DNA-templated	TCP family transcription factor
Ma04_g04260	25	28.04	20.94	10.11	7.41	10.98	626	821	664	362	264	373	2.529	1.338	5.41849e-06	0.00602855	up	--	--	K02894 large subunit ribosomal protein L23e | (RefSeq) 60S ribosomal protein L23-like (A)	60S ribosomal protein L23 [Morus notabilis]	RecName: Full=60S ribosomal protein L23;	SubName: Full=60S ribosomal protein L23 {ECO:0000313|EMBL:EXB46001.1};	60S ribosomal protein L14/L17/L23	GO:0005840,ribosome; GO:0003735,structural constituent of ribosome; GO:0006412,translation	--
Ma04_g10490	154.83	160.27	126.94	57.75	42.39	69.79	3736	4522	3879	1994	1456	2286	2.549	1.35	6.56086e-06	0.00694705	up	--	--	K02901 large subunit ribosomal protein L27e | (RefSeq) 60S ribosomal protein L27-3 (A)	PREDICTED: 60S ribosomal protein L27-3 [Musa acuminata subsp. malaccensis]	RecName: Full=60S ribosomal protein L27-3;	RecName: Full=60S ribosomal protein L27 {ECO:0000256|RuleBase:RU000575};	60S ribosomal protein L27	GO:0022625,cytosolic large ribosomal subunit; GO:0022626,cytosolic ribosome; GO:0042788,polysomal ribosome; GO:0003735,structural constituent of ribosome; GO:0006412,translation	KOW motif
Ma04_g21680	0.25	9.06	1.1	0.04	0	0.05	4	168	22	1	0	1	104.52	6.708	7.4118e-05	0.0402445	up	--	--	--	PREDICTED: uncharacterized protein LOC103995006 [Musa acuminata subsp. malaccensis]	--	SubName: Full=Uncharacterized protein {ECO:0000313|EMBL:PIA37064.1};	--	--	--
Ma04_g38030	0.09	3.92	1.26	0	0.04	0.06	7	358	125	0	4	6	53.546	5.743	4.22154e-05	0.028435	up	--	--	K09840 9-cis-epoxycarotenoid dioxygenase [EC:1.13.11.51] | (RefSeq) 9-cis-epoxycarotenoid dioxygenase, chloroplastic-like (A)	PREDICTED: 9-cis-epoxycarotenoid dioxygenase, chloroplastic-like [Musa acuminata subsp. malaccensis]	RecName: Full=9-cis-epoxycarotenoid dioxygenase NCED3, chloroplastic {ECO:0000305}; Short=OsNCED3 {ECO:0000312|EMBL:AAW21319.1}; EC=1.13.11.51 {ECO:0000250|UniProtKB:O24592}; Flags: Precursor;	SubName: Full=Uncharacterized protein {ECO:0000313|EnsemblPlants:GSMUA_Achr4P31460_001};	Beta, beta-carotene 15,15'-dioxygenase and related enzymes	GO:0009507,chloroplast; GO:0045549,9-cis-epoxycarotenoid dioxygenase activity; GO:0046872,metal ion binding; GO:0009688,abscisic acid biosynthetic process	Retinal pigment epithelial membrane protein
Ma05_g04880	8.16	12.49	63.01	1.49	2.02	4.18	233	417	2278	61	82	162	11.35	3.505	0.000119472	0.0489943	up	--	--	K09286 EREBP-like factor | (RefSeq) hypothetical protein (A)	PREDICTED: ethylene-responsive transcription factor ERF017-like [Musa acuminata subsp. malaccensis]	RecName: Full=Ethylene-responsive transcription factor ERF017;	SubName: Full=Uncharacterized protein {ECO:0000313|EnsemblPlants:GSMUA_Achr5P05160_001};	--	GO:0005634,nucleus; GO:0003677,DNA binding; GO:0003700,DNA-binding transcription factor activity; GO:0009873,ethylene-activated signaling pathway; GO:0006351,transcription, DNA-templated	AP2 domain
Ma05_g09360	8.46	45.01	25.57	1.25	0	0.72	356	2214	1362	75	0	41	38.366	5.262	7.31974e-05	0.0401545	up	--	--	K05933 aminocyclopropanecarboxylate oxidase [EC:1.14.17.4] | (RefSeq) 1-aminocyclopropane-1-carboxylate oxidase 1 (A)	PREDICTED: 1-aminocyclopropane-1-carboxylate oxidase 1 [Musa acuminata subsp. malaccensis]	RecName: Full=1-aminocyclopropane-1-carboxylate oxidase 1; Short=ACC oxidase 1; Short=AtACO1; EC=1.14.17.4;	SubName: Full=Uncharacterized protein {ECO:0000313|EnsemblPlants:GSMUA_Achr5P09690_001};	Iron/ascorbate family oxidoreductases	GO:0009815,1-aminocyclopropane-1-carboxylate oxidase activity; GO:0031418,L-ascorbic acid binding; GO:0046872,metal ion binding; GO:0071398,cellular response to fatty acid; GO:0071281,cellular response to iron ion; GO:0071732,cellular response to nitric oxide; GO:0051365,cellular response to potassium ion starvation; GO:0006952,defense response; GO:0009693,ethylene biosynthetic process	non-haem dioxygenase in morphine synthesis N-terminal
Ma05_g13060	3.47	5.02	1.26	0.45	0.12	0.41	195	330	90	36	10	31	9.532	3.253	8.03897e-06	0.00773632	up	--	--	K13495 cis-zeatin O-glucosyltransferase [EC:2.4.1.215] | (RefSeq) zeatin O-xylosyltransferase-like (A)	PREDICTED: zeatin O-xylosyltransferase-like [Musa acuminata subsp. malaccensis]	RecName: Full=Zeatin O-xylosyltransferase; EC=2.4.2.40; AltName: Full=Zeatin O-beta-D-xylosyltransferase;	RecName: Full=Glycosyltransferase {ECO:0000256|RuleBase:RU362057}; EC=2.4.1.- {ECO:0000256|RuleBase:RU362057};	UDP-glucuronosyl and UDP-glucosyl transferase	GO:0016758,transferase activity, transferring hexosyl groups; GO:0050404,zeatin O-beta-D-xylosyltransferase activity; GO:0009690,cytokinin metabolic process; GO:0006486,protein glycosylation	UDP-glucoronosyl and UDP-glucosyl transferase
Ma05_g14110	121.43	134.09	234.13	13.11	34.48	36.81	7135	9213	17421	1102	2884	2936	5.781	2.531	1.63471e-05	0.0135916	up	--	--	K10257 acyl-lipid omega-3 desaturase [EC:1.14.19.25 1.14.19.35 1.14.19.36] | (RefSeq) fatty acid desaturase DES3 (A)	PREDICTED: fatty acid desaturase DES3 [Musa acuminata subsp. malaccensis]	RecName: Full=Omega-3 fatty acid desaturase, chloroplastic; EC=1.14.19.-; Flags: Precursor;	SubName: Full=Uncharacterized protein {ECO:0000313|EnsemblPlants:GSMUA_Achr5P14190_001};	--	GO:0031969,chloroplast membrane; GO:0016717,oxidoreductase activity, acting on paired donors, with oxidation of a pair of donors resulting in the reduction of molecular oxygen to two molecules of water; GO:0006636,unsaturated fatty acid biosynthetic process	Fatty acid desaturase
Ma05_g24980	0.97	0.48	4.31	0	0	0.08	19	11	107	0	0	2	83.718	6.387	0.000116282	0.0489943	up	--	--	--	PREDICTED: uncharacterized protein LOC103985491 [Musa acuminata subsp. malaccensis]	--	SubName: Full=Uncharacterized protein {ECO:0000313|EnsemblPlants:GSMUA_Achr5P22580_001};	--	--	--
Ma05_g30760	20.66	21.8	27.58	7.84	6.64	9.99	1018	1256	1721	553	466	668	2.832	1.502	1.08753e-05	0.00980843	up	--	--	K15286 solute carrier family 35, member E4 | (RefSeq) plastidic phosphate translocator (A)	PREDICTED: probable sugar phosphate/phosphate translocator At3g11320 [Musa acuminata subsp. malaccensis]	RecName: Full=Probable sugar phosphate/phosphate translocator At3g11320;	SubName: Full=probable sugar phosphate/phosphate translocator At3g11320 {ECO:0000313|RefSeq:XP_008792285.1};	Glucose-6-phosphate/phosphate and phosphoenolpyruvate/phosphate antiporter	GO:0005783,endoplasmic reticulum; GO:0005794,Golgi apparatus; GO:0016021,integral component of membrane; GO:0008643,carbohydrate transport	EamA-like transporter family
Ma06_g02960	2.22	5.59	5.47	0.99	0.46	0.84	178	524	555	113	53	91	5.641	2.496	8.93294e-06	0.00833929	up	--	--	K14794 ribosomal RNA-processing protein 12 | (RefSeq) hypothetical protein (A)	PREDICTED: protein NUCLEAR FUSION DEFECTIVE 4 [Musa acuminata subsp. malaccensis]	RecName: Full=Protein NUCLEAR FUSION DEFECTIVE 4 {ECO:0000303|PubMed:16698901};	SubName: Full=protein NUCLEAR FUSION DEFECTIVE 4-like {ECO:0000313|RefSeq:XP_008808380.1};	--	GO:0016021,integral component of membrane; GO:0000741,karyogamy; GO:0010197,polar nucleus fusion; GO:0009651,response to salt stress	Nodulin-like
Ma06_g03830	8.26	14.27	21.69	0.04	0.77	1.73	663	1340	2205	5	88	188	17.878	4.16	7.6267e-05	0.0403647	up	--	--	K05681 ATP-binding cassette, subfamily G (WHITE), member 2 | (RefSeq) hypothetical protein (A)	PREDICTED: ABC transporter G family member 11 [Musa acuminata subsp. malaccensis]	RecName: Full=ABC transporter G family member 15; Short=ABC transporter ABCG.15; Short=AtABCG15; AltName: Full=White-brown complex homolog protein 15; Short=AtWBC15; AltName: Full=White-brown complex homolog protein 22; Short=AtWBC22;	SubName: Full=Uncharacterized protein {ECO:0000313|EnsemblPlants:GSMUA_Achr6P02130_001};	Transporter, ABC superfamily (Breast cancer resistance protein)	GO:0016021,integral component of membrane; GO:0005886,plasma membrane; GO:0005524,ATP binding; GO:0042626,ATPase activity, coupled to transmembrane movement of substances; GO:0080167,response to karrikin	AAA ATPase domain
Ma06_g04390	5.6	15.17	11.39	0.33	0.15	0.38	132	418	340	11	5	12	36.665	5.196	7.84398e-17	2.08697e-12	up	--	--	K03860 phosphatidylinositol glycan, class Q | (RefSeq) N-acetylglucosaminyl-phosphatidylinositol biosynthetic protein gpi1-like (A)	PREDICTED: gibberellin-regulated protein 6 [Musa acuminata subsp. malaccensis]	RecName: Full=Gibberellin-regulated protein 6; AltName: Full=GAST1 protein homolog 6; Flags: Precursor;	SubName: Full=Uncharacterized protein {ECO:0000313|EnsemblPlants:GSMUA_Achr6P02710_001};	--	GO:0005576,extracellular region; GO:0009740,gibberellic acid mediated signaling pathway; GO:0009750,response to fructose; GO:0009749,response to glucose; GO:0080167,response to karrikin; GO:0009744,response to sucrose	Gibberellin regulated protein
Ma06_g07720	3.88	8.14	6.84	1.52	1.46	2.27	73	179	163	41	39	58	3.5	1.808	0.000123277	0.0495263	up	--	--	K17780 mitochondrial import inner membrane translocase subunit TIM8 | (RefSeq) mitochondrial import inner membrane translocase subunit TIM8 (A)	PREDICTED: mitochondrial import inner membrane translocase subunit TIM8 [Musa acuminata subsp. malaccensis]	RecName: Full=Mitochondrial import inner membrane translocase subunit TIM8;	SubName: Full=Uncharacterized protein {ECO:0000313|EnsemblPlants:GSMUA_Achr6P06100_001};	Mitochondrial import inner membrane translocase, subunit TIM8	GO:0005758,mitochondrial intermembrane space; GO:0005739,mitochondrion; GO:0046872,metal ion binding; GO:0015031,protein transport	Tim10/DDP family zinc finger
Ma06_g12020	17.05	25.01	28.42	4.33	3.02	5.84	432	741	912	157	109	201	5.284	2.402	1.12147e-08	4.26255e-05	up	--	--	K02960 small subunit ribosomal protein S16e | (RefSeq) 40S ribosomal protein S16-like isoform X1 (A)	PREDICTED: 40S ribosomal protein S16-like isoform X1 [Musa acuminata subsp. malaccensis]	RecName: Full=40S ribosomal protein S16;	SubName: Full=40S ribosomal protein S16-like {ECO:0000313|RefSeq:XP_008788842.1};	40S ribosomal protein S16	GO:0005840,ribosome; GO:0003735,structural constituent of ribosome; GO:0006412,translation	Ribosomal protein S9/S16
Ma06_g18340	12.56	25.12	12.44	5.34	5.09	6.01	248	580	311	151	143	161	2.899	1.536	0.000115419	0.0489943	up	--	--	K02980 small subunit ribosomal protein S29e | (RefSeq) 40S ribosomal protein S29 (A)	PREDICTED: 40S ribosomal protein S29-like [Juglans regia]	RecName: Full=40S ribosomal protein S29;	SubName: Full=40S ribosomal protein S29-like {ECO:0000313|RefSeq:XP_018827642.1};	40S ribosomal protein S29	GO:0005840,ribosome; GO:0046872,metal ion binding; GO:0003735,structural constituent of ribosome; GO:0006412,translation	Ribosomal protein S14p/S29e
Ma06_g28780	1.51	2.48	6.59	0.17	0.21	0.56	109	210	604	18	22	55	11.543	3.529	9.41735e-06	0.00863993	up	--	--	K23260 scopoletin glucosyltransferase [EC:2.4.1.128] | (RefSeq) scopoletin glucosyltransferase-like (A)	PREDICTED: scopoletin glucosyltransferase-like [Musa acuminata subsp. malaccensis]	RecName: Full=Scopoletin glucosyltransferase; EC=2.4.1.128; AltName: Full=Phenylpropanoid:glucosyltransferase 1;	SubName: Full=Uncharacterized protein {ECO:0000313|EnsemblPlants:GSMUA_Achr6P27050_001};	UDP-glucuronosyl and UDP-glucosyl transferase	GO:0042802,identical protein binding; GO:0050275,scopoletin glucosyltransferase activity; GO:0008152,metabolic process	UDP-glucoronosyl and UDP-glucosyl transferase
Ma06_g30760	1.57	4.94	4.68	0.03	0	0.09	66	243	249	2	0	5	92.926	6.538	1.66936e-11	2.22075e-07	up	--	--	K07874 Ras-related protein Rab-1A | (RefSeq) probable carboxylesterase 18 (A)	PREDICTED: probable carboxylesterase 18 [Musa acuminata subsp. malaccensis]	RecName: Full=Probable carboxylesterase 18; AltName: Full=AtCXE18; EC=3.1.1.1;	SubName: Full=Uncharacterized protein {ECO:0000313|EnsemblPlants:GSMUA_Achr6P29020_001};	Arylacetamide deacetylase	GO:0052689,carboxylic ester hydrolase activity; GO:0009056,catabolic process; GO:0009860,pollen tube growth	Steryl acetyl hydrolase
Ma06_g34460	5.09	16.09	42.25	1.07	3.03	1.19	450	1664	4732	136	382	143	11.632	3.54	7.5006e-05	0.0403153	up	--	--	K01227 mannosyl-glycoprotein endo-beta-N-acetylglucosaminidase [EC:3.2.1.96] | (RefSeq) cytosolic endo-beta-N-acetylglucosaminidase 1 (A)	PREDICTED: cytosolic endo-beta-N-acetylglucosaminidase 1 [Musa acuminata subsp. malaccensis]	RecName: Full=Cytosolic endo-beta-N-acetylglucosaminidase 1 {ECO:0000305}; Short=ENGase 1 {ECO:0000305}; EC=3.2.1.96 {ECO:0000269|PubMed:21597164, ECO:0000269|PubMed:21796445}; AltName: Full=Endo-beta-N-acetyglucosaminidase 85A {ECO:0000303|PubMed:21796445}; Short=AtENGase85A {ECO:0000303|PubMed:21796445};	SubName: Full=Uncharacterized protein {ECO:0000313|EnsemblPlants:GSMUA_Achr6P32810_001};	Predicted glycosylhydrolase	GO:0005737,cytoplasm; GO:0005829,cytosol; GO:0005773,vacuole; GO:0033925,mannosyl-glycoprotein endo-beta-N-acetylglucosaminidase activity; GO:0006491,N-glycan processing; GO:0006517,protein deglycosylation	Glycosyl hydrolase family 85
Ma07_g01220	1.52	9.69	2.6	0	0	0.1	23	172	50	0	0	2	138.277	7.111	1.14532e-06	0.00174128	up	--	--	--	PREDICTED: protein TIFY 5A-like [Musa acuminata subsp. malaccensis]	RecName: Full=Protein TIFY 5A {ECO:0000303|PubMed:17499004}; AltName: Full=Jasmonate ZIM domain-containing protein 8 {ECO:0000303|PubMed:17637675};	SubName: Full=Uncharacterized protein {ECO:0000313|EnsemblPlants:GSMUA_Achr7P01220_001};	--	GO:0005634,nucleus; GO:0003714,transcription corepressor activity; GO:0006952,defense response; GO:1903507,negative regulation of nucleic acid-templated transcription; GO:0031347,regulation of defense response; GO:2000022,regulation of jasmonic acid mediated signaling pathway; GO:0006355,regulation of transcription, DNA-templated; GO:0009611,response to wounding; GO:0006351,transcription, DNA-tem…	Divergent CCT motif
Ma07_g02480	4.61	3.79	7.29	0.71	0.25	0.88	104	100	208	23	8	27	8.627	3.109	2.43703e-06	0.00324199	up	--	--	--	PREDICTED: calmodulin-binding protein 25-like [Musa acuminata subsp. malaccensis]	RecName: Full=Calmodulin-binding protein 25 {ECO:0000303|PubMed:15086802}; Short=AtCAMBP25 {ECO:0000303|PubMed:15086802}; AltName: Full=VQ motif-containing protein 15 {ECO:0000303|PubMed:22535423}; Short=AtVQ15 {ECO:0000303|PubMed:22535423};	SubName: Full=Uncharacterized protein {ECO:0000313|EnsemblPlants:GSMUA_Achr7P02520_001};	--	GO:0005634,nucleus; GO:0005516,calmodulin binding; GO:0010337,regulation of salicylic acid metabolic process; GO:0009651,response to salt stress; GO:0009414,response to water deprivation	VQ motif
Ma07_g07900	88.91	51.72	44.56	2.36	0.77	7.24	6681	4545	4240	254	82	738	18.535	4.212	1.72888e-07	0.00034073	up	--	--	K01593 aromatic-L-amino-acid/L-tryptophan decarboxylase [EC:4.1.1.28 4.1.1.105] | (RefSeq) tyrosine/DOPA decarboxylase 2-like (A)	PREDICTED: tyrosine/DOPA decarboxylase 2-like [Musa acuminata subsp. malaccensis]	RecName: Full=Tyrosine/DOPA decarboxylase 2; Includes: RecName: Full=DOPA decarboxylase; Short=DDC; EC=4.1.1.28; Includes: RecName: Full=Tyrosine decarboxylase; EC=4.1.1.25;	SubName: Full=tyrosine/DOPA decarboxylase 2-like {ECO:0000313|RefSeq:XP_010245171.1};	Aromatic-L-amino-acid/L-histidine decarboxylase	GO:0004058,aromatic-L-amino-acid decarboxylase activity; GO:0030170,pyridoxal phosphate binding; GO:0004837,tyrosine decarboxylase activity; GO:0006520,cellular amino acid metabolic process	Beta-eliminating lyase
Ma07_g15430	13.59	17.08	13.94	3.84	2.94	5.77	591	869	768	239	182	341	3.498	1.807	2.10669e-07	0.000376646	up	--	--	K05278 flavonol synthase [EC:1.14.11.23] | (RefSeq) flavonol synthase/flavanone 3-hydroxylase (A)	PREDICTED: protein DMR6-LIKE OXYGENASE 1-like [Musa acuminata subsp. malaccensis]	RecName: Full=Probable 2-oxoglutarate-dependent dioxygenase At5g05600 {ECO:0000305}; EC=1.14.11.- {ECO:0000305};	SubName: Full=Uncharacterized protein {ECO:0000313|EnsemblPlants:GSMUA_Achr7P15540_001};	Iron/ascorbate family oxidoreductases	GO:0005829,cytosol; GO:0051213,dioxygenase activity; GO:0120091,jasmonic acid hydrolase; GO:0046872,metal ion binding; GO:0097237,cellular response to toxic substance; GO:0009813,flavonoid biosynthetic process; GO:2000022,regulation of jasmonic acid mediated signaling pathway; GO:0080167,response to karrikin	2OG-Fe(II) oxygenase superfamily
Ma07_g17570	0.75	0.92	0.34	0.06	0.11	0.09	43	62	25	5	9	7	7.342	2.876	6.41147e-05	0.0368156	up	--	--	K07198 5'-AMP-activated protein kinase, catalytic alpha subunit [EC:2.7.11.11] | (RefSeq) CBL-interacting protein kinase 1-like (A)	PREDICTED: CBL-interacting protein kinase 1-like [Musa acuminata subsp. malaccensis]	RecName: Full=CBL-interacting protein kinase 21; EC=2.7.11.1; AltName: Full=OsCIPK21;	RecName: Full=Non-specific serine/threonine protein kinase {ECO:0000256|SAAS:SAAS00351747}; EC=2.7.11.1 {ECO:0000256|SAAS:SAAS00351747};	Serine/threonine protein kinase	GO:0005622,intracellular; GO:0005524,ATP binding; GO:0004674,protein serine/threonine kinase activity; GO:0035556,intracellular signal transduction; GO:0018105,peptidyl-serine phosphorylation; GO:0018107,peptidyl-threonine phosphorylation	Protein tyrosine kinase
Ma07_g20380	66.86	91.54	105.3	12.2	11.08	31.75	3860	6180	7699	1008	911	2488	4.839	2.275	1.62549e-05	0.0135916	up	--	--	K16815 calcium-independent phospholipase A2-gamma | (RefSeq) hypothetical protein (A)	PREDICTED: patatin-like protein 2 [Musa acuminata subsp. malaccensis]	RecName: Full=Patatin-like protein 2; Short=OsPLP2; EC=3.1.1.-;	RecName: Full=Patatin {ECO:0000256|RuleBase:RU361262}; EC=3.1.1.- {ECO:0000256|RuleBase:RU361262};	Ca2+-independent phospholipase A2	GO:0005737,cytoplasm; GO:0016020,membrane; GO:0047372,acylglycerol lipase activity; GO:0004620,phospholipase activity; GO:0006952,defense response; GO:0016042,lipid catabolic process	Patatin-like phospholipase
Ma07_g22600	27.16	27.21	32.53	3.38	0.54	3.64	2109	2470	3198	375	60	384	11.561	3.531	9.58729e-07	0.00154594	up	--	--	K13680 beta-mannan synthase [EC:2.4.1.32] | (RefSeq) probable mannan synthase 11 isoform X1 (A)	PREDICTED: probable mannan synthase 11 isoform X1 [Musa acuminata subsp. malaccensis]	RecName: Full=Probable mannan synthase 9; EC=2.4.1.-; AltName: Full=Cellulose synthase-like protein A9; AltName: Full=OsCslA9;	SubName: Full=Uncharacterized protein {ECO:0000313|EnsemblPlants:GSMUA_Achr7P21070_001};	--	GO:0000139,Golgi membrane; GO:0016021,integral component of membrane; GO:0016757,transferase activity, transferring glycosyl groups; GO:0071555,cell wall organization	Glycosyl transferase family 21
Ma08_g03130	16.8	26.04	24.96	7.17	9	7.42	1353	2453	2546	826	1032	811	2.767	1.468	4.39852e-05	0.0287217	up	--	--	K01754 threonine dehydratase [EC:4.3.1.19] | (RefSeq) threonine dehydratase biosynthetic, chloroplastic-like (A)	PREDICTED: threonine dehydratase biosynthetic, chloroplastic-like [Musa acuminata subsp. malaccensis]	RecName: Full=Threonine dehydratase biosynthetic, chloroplastic; EC=4.3.1.19; AltName: Full=Threonine deaminase; Short=TD; Flags: Precursor;	RecName: Full=Threonine dehydratase {ECO:0000256|RuleBase:RU362012}; EC=4.3.1.19 {ECO:0000256|RuleBase:RU362012}; AltName: Full=Threonine deaminase {ECO:0000256|RuleBase:RU362012};	Threonine/serine dehydratases	GO:0009507,chloroplast; GO:0004794,L-threonine ammonia-lyase activity; GO:0030170,pyridoxal phosphate binding; GO:0009097,isoleucine biosynthetic process	C-terminal regulatory domain of Threonine dehydratase
Ma08_g26980	0.32	3.08	1.9	0.02	0.01	0.16	18	205	137	2	1	12	27.596	4.786	2.8478e-05	0.0202049	up	--	--	K00145 N-acetyl-gamma-glutamyl-phosphate reductase [EC:1.2.1.38] | (RefSeq) phospholipase A1-IIbeta-like (A)	PREDICTED: phospholipase A1-II 5-like [Musa acuminata subsp. malaccensis]	RecName: Full=Phospholipase A1-II 5; EC=3.1.1.-;	SubName: Full=phospholipase A1-II 5 {ECO:0000313|RefSeq:XP_008807980.1};	Predicted lipase	GO:0009507,chloroplast; GO:0005737,cytoplasm; GO:0008970,phospholipase A1 activity; GO:0071493,cellular response to UV-B; GO:0016042,lipid catabolic process; GO:0009650,UV protection	Protein of unknown function (DUF2974)
Ma08_g29910	4.04	14.88	5.01	0.52	0.24	0.76	228	982	358	42	19	58	15.065	3.913	8.9637e-09	3.9748e-05	up	--	--	K18857 alcohol dehydrogenase class-P [EC:1.1.1.1] | (RefSeq) alcohol dehydrogenase 1 (A)	PREDICTED: alcohol dehydrogenase 1 [Musa acuminata subsp. malaccensis]	RecName: Full=Alcohol dehydrogenase 2; EC=1.1.1.1 {ECO:0000250|UniProtKB:P06525};	SubName: Full=Uncharacterized protein {ECO:0000313|EnsemblPlants:GSMUA_Achr8P29470_001};	Alcohol dehydrogenase, class III	GO:0005737,cytoplasm; GO:0004022,alcohol dehydrogenase (NAD) activity; GO:0008270,zinc ion binding	Alanine dehydrogenase/PNT, C-terminal domain
Ma08_g34050	5.73	3.13	3.3	0.85	0.34	0.86	343	219	250	73	29	70	5.907	2.562	8.01938e-06	0.00773632	up	--	--	K00869 mevalonate kinase [EC:2.7.1.36] | (RefSeq) mevalonate kinase-like (A)	PREDICTED: mevalonate kinase-like [Musa acuminata subsp. malaccensis]	RecName: Full=Mevalonate kinase; Short=MK; EC=2.7.1.36;	RecName: Full=Mevalonate kinase {ECO:0000256|RuleBase:RU363087}; Short=MK {ECO:0000256|RuleBase:RU363087}; EC=2.7.1.36 {ECO:0000256|RuleBase:RU363087};	Mevalonate kinase MVK/ERG12	GO:0005737,cytoplasm; GO:0005829,cytosol; GO:0005524,ATP binding; GO:0004496,mevalonate kinase activity; GO:0019287,isopentenyl diphosphate biosynthetic process, mevalonate pathway; GO:0016126,sterol biosynthetic process; GO:0016125,sterol metabolic process	GHMP kinases N terminal domain
Ma09_g07590	1508.03	277.11	397.38	90.11	34.46	121.47	58938	12664	19668	5039	1917	6444	9.115	3.188	0.000117871	0.0489943	up	--	--	K01166 ribonuclease T2 [EC:3.1.27.1] | (RefSeq) ribonuclease 3-like (A)	PREDICTED: ribonuclease 3-like [Musa acuminata subsp. malaccensis]	RecName: Full=Ribonuclease 3; EC=3.1.27.1; Flags: Precursor;	SubName: Full=Uncharacterized protein {ECO:0000313|EnsemblPlants:GSMUA_Achr9P07910_001};	Ribonuclease, T2 family	GO:0033897,ribonuclease T2 activity; GO:0003723,RNA binding	--
Ma09_g11360	4.03	6.38	3.63	1.06	1.55	1.2	292	541	333	110	160	118	3.495	1.805	6.75862e-06	0.00694705	up	--	--	K15283 solute carrier family 35, member E1 | (RefSeq) glucose-6-phosphate/phosphate translocator 2, chloroplastic-like (A)	PREDICTED: glucose-6-phosphate/phosphate translocator 2, chloroplastic-like [Musa acuminata subsp. malaccensis]	RecName: Full=Glucose-6-phosphate/phosphate translocator 1, chloroplastic; Flags: Precursor;	SubName: Full=Uncharacterized protein {ECO:0000313|EnsemblPlants:GSMUA_Achr9P11730_001};	Glucose-6-phosphate/phosphate and phosphoenolpyruvate/phosphate antiporter	GO:0031969,chloroplast membrane; GO:0016021,integral component of membrane; GO:0009536,plastid; GO:0015152,glucose-6-phosphate transmembrane transporter activity; GO:0005315,inorganic phosphate transmembrane transporter activity; GO:0015120,phosphoglycerate transmembrane transporter activity; GO:0019904,protein domain specific binding; GO:0071917,triose-phosphate transmembrane transporter activit…	Triose-phosphate Transporter family
Ma09_g14190	2.29	1.23	2.16	0.13	0.17	0.45	102	64	122	8	11	27	7.82	2.967	1.96255e-05	0.0155868	up	--	--	K17098 annexin D | (RefSeq) annexin D7-like (A)	PREDICTED: annexin D7-like [Musa acuminata subsp. malaccensis]	RecName: Full=Annexin D2; AltName: Full=AnnAt2;	RecName: Full=Annexin {ECO:0000256|RuleBase:RU003540};	Annexin	GO:0048046,apoplast; GO:0005829,cytosol; GO:0016020,membrane; GO:0005634,nucleus; GO:0009579,thylakoid; GO:0005509,calcium ion binding; GO:0005544,calcium-dependent phospholipid binding; GO:0015774,polysaccharide transport; GO:0009409,response to cold; GO:0009408,response to heat; GO:0009651,response to salt stress; GO:0009414,response to water deprivation	Annexin
Ma09_g14730	3.92	3.26	3.34	0.74	1.32	1.22	215	209	232	58	103	91	3.136	1.649	0.000121758	0.0494578	up	--	--	--	PREDICTED: uncharacterized protein LOC103997994 [Musa acuminata subsp. malaccensis]	--	SubName: Full=Uncharacterized protein {ECO:0000313|EnsemblPlants:GSMUA_Achr9P15330_001};	--	--	--
Ma09_g18140	7.29	31.11	37.94	0.39	0.17	0.51	388	1937	2558	30	13	37	70.174	6.133	4.08941e-16	7.25352e-12	up	--	--	K13066 caffeic acid 3-O-methyltransferase [EC:2.1.1.68] | (RefSeq) caffeic acid 3-O-methyltransferase-like (A)	PREDICTED: flavone O-methyltransferase 1-like [Musa acuminata subsp. malaccensis]	RecName: Full=Caffeic acid 3-O-methyltransferase; Short=CAOMT; Short=COMT; EC=2.1.1.68; AltName: Full=S-adenosysl-L-methionine:caffeic acid 3-O-methyltransferase;	SubName: Full=Uncharacterized protein {ECO:0000313|EnsemblPlants:GSMUA_AchrUn_randomP26330_001};	Hydroxyindole-O-methyltransferase and related SAM-dependent methyltransferases	GO:0047763,caffeate O-methyltransferase activity; GO:0046983,protein dimerization activity; GO:0009809,lignin biosynthetic process	O-methyltransferase domain
Ma09_g18200	0.8	4.07	5.27	0.05	0.02	0.09	34	202	283	3	1	5	66.274	6.05	1.09159e-09	6.45394e-06	up	--	--	K13066 caffeic acid 3-O-methyltransferase [EC:2.1.1.68] | (RefSeq) caffeic acid 3-O-methyltransferase-like (A)	PREDICTED: tricetin 3',4',5'-O-trimethyltransferase-like [Musa acuminata subsp. malaccensis]	RecName: Full=Caffeic acid 3-O-methyltransferase; Short=CAOMT; Short=COMT; EC=2.1.1.68; AltName: Full=S-adenosysl-L-methionine:caffeic acid 3-O-methyltransferase;	SubName: Full=Uncharacterized protein {ECO:0000313|EnsemblPlants:GSMUA_AchrUn_randomP26070_001};	Hydroxyindole-O-methyltransferase and related SAM-dependent methyltransferases	GO:0047763,caffeate O-methyltransferase activity; GO:0046983,protein dimerization activity; GO:0009809,lignin biosynthetic process	O-methyltransferase domain
Ma09_g19620	0.79	6.96	4.48	0.18	0.55	0.33	30	311	217	10	30	17	10.726	3.423	0.000118055	0.0489943	up	--	--	--	PREDICTED: uncharacterized protein LOC103998353 isoform X2 [Musa acuminata subsp. malaccensis]	--	SubName: Full=Uncharacterized protein {ECO:0000313|EnsemblPlants:GSMUA_Achr9P18760_001};	Predicted hydrolase/acyltransferase (alpha/beta hydrolase superfamily)	GO:0016021,integral component of membrane	--
Ma09_g22060	128.54	98.71	76.26	32.88	27.92	34.26	2626	2358	1973	961	812	950	3.117	1.64	4.00184e-06	0.00495223	up	--	--	K09286 EREBP-like factor | (RefSeq) ethylene-responsive transcription factor 3-like (A)	PREDICTED: ethylene-responsive transcription factor 3-like [Musa acuminata subsp. malaccensis]	RecName: Full=Ethylene-responsive transcription factor 12; Short=AtERF12; AltName: Full=Ethylene-responsive element-binding factor 12; Short=EREBP-12;	SubName: Full=Uncharacterized protein {ECO:0000313|EnsemblPlants:GSMUA_Achr3P29290_001};	--	GO:0005634,nucleus; GO:0003677,DNA binding; GO:0003700,DNA-binding transcription factor activity; GO:0006952,defense response; GO:0009873,ethylene-activated signaling pathway; GO:0006351,transcription, DNA-templated	AP2 domain
Ma09_g23380	9.22	7.58	9.38	3.36	3.13	3.31	236	227	304	123	114	115	2.621	1.39	0.000104683	0.0465526	up	--	--	--	PREDICTED: uncharacterized protein LOC103998721 [Musa acuminata subsp. malaccensis]	--	SubName: Full=Uncharacterized protein {ECO:0000313|EnsemblPlants:GSMUA_Achr9P22900_001};	--	--	--
Ma09_g24520	16.01	9.65	11.68	0.65	2.59	0.83	711	501	657	41	164	50	8.78	3.134	1.25408e-05	0.0110117	up	--	--	K00679 phospholipid:diacylglycerol acyltransferase [EC:2.3.1.158] | (RefSeq) hypothetical protein (A)	PREDICTED: GDSL esterase/lipase At5g55050-like [Musa acuminata subsp. malaccensis]	RecName: Full=GDSL esterase/lipase At5g55050; EC=3.1.1.-; AltName: Full=Extracellular lipase At5g55050; Flags: Precursor;	SubName: Full=Uncharacterized protein {ECO:0000313|EnsemblPlants:GSMUA_Achr9P24050_001};	--	GO:0005576,extracellular region; GO:0016298,lipase activity; GO:0016042,lipid catabolic process	GDSL-like Lipase/Acylhydrolase family
Ma10_g08300	8.58	23.99	28.58	2.17	1.45	4.3	553	1808	2333	200	133	376	7.733	2.951	4.47882e-06	0.00529615	up	--	--	K07088 uncharacterized protein | (RefSeq) protein PIN-LIKES 7-like (A)	PREDICTED: protein PIN-LIKES 7-like [Musa acuminata subsp. malaccensis]	RecName: Full=Protein PIN-LIKES 5 {ECO:0000303|PubMed:22504182}; AltName: Full=Auxin efflux carrier-like protein 5 {ECO:0000303|PubMed:22504182};	SubName: Full=Uncharacterized protein {ECO:0000313|EnsemblPlants:GSMUA_Achr10P07210_001};	Predicted membrane protein	GO:0005789,endoplasmic reticulum membrane; GO:0016021,integral component of membrane; GO:0010329,auxin efflux transmembrane transporter activity; GO:0010252,auxin homeostasis; GO:0009734,auxin-activated signaling pathway; GO:0010311,lateral root formation; GO:0040009,regulation of growth rate; GO:0009733,response to auxin	Membrane transport protein
Ma10_g08500	5.16	7.68	10.1	1.17	0.91	2.43	139	242	345	45	35	89	5.12	2.356	2.29652e-05	0.0170467	up	--	--	K01735 3-dehydroquinate synthase [EC:4.2.3.4] | (RefSeq) 3-dehydroquinate synthase, chloroplastic (A)	PREDICTED: 3-dehydroquinate synthase, chloroplastic [Musa acuminata subsp. malaccensis]	RecName: Full=3-dehydroquinate synthase, chloroplastic; EC=4.2.3.4; Flags: Precursor;	SubName: Full=Uncharacterized protein {ECO:0000313|EnsemblPlants:GSMUA_Achr10P07410_001};	Pentafunctional AROM protein	GO:0009570,chloroplast stroma; GO:0005768,endosome; GO:0005802,trans-Golgi network; GO:0003856,3-dehydroquinate synthase activity; GO:0046872,metal ion binding; GO:0009073,aromatic amino acid family biosynthetic process; GO:0009423,chorismate biosynthetic process; GO:0033587,shikimate biosynthetic process	Iron-containing alcohol dehydrogenase
Ma10_g08520	53.78	58.66	52.73	23.56	17.15	24.53	1452	1852	1803	910	659	899	2.474	1.307	2.24523e-06	0.00306342	up	--	--	K02969 small subunit ribosomal protein S20e | (RefSeq) 40S ribosomal protein S20-2 (A)	PREDICTED: 40S ribosomal protein S20-2 [Musa acuminata subsp. malaccensis]	RecName: Full=40S ribosomal protein S20-2;	SubName: Full=Uncharacterized protein {ECO:0000313|EnsemblPlants:GSMUA_Achr10P07430_001};	40S ribosomal protein S20	GO:0005618,cell wall; GO:0005829,cytosol; GO:0022626,cytosolic ribosome; GO:0022627,cytosolic small ribosomal subunit; GO:0016020,membrane; GO:0005730,nucleolus; GO:0009506,plasmodesma; GO:0042788,polysomal ribosome; GO:0003729,mRNA binding; GO:0003735,structural constituent of ribosome; GO:0002181,cytoplasmic translation	Ribosomal protein S10p/S20e
Ma10_g10490	1.25	1.25	4.59	0.23	0.16	0.4	73	86	341	19	13	32	9.341	3.224	5.42089e-05	0.0339361	up	--	--	K01590 histidine decarboxylase [EC:4.1.1.22] | (RefSeq) serine decarboxylase 1-like (A)	PREDICTED: serine decarboxylase 1-like [Musa acuminata subsp. malaccensis]	RecName: Full=Serine decarboxylase 1; EC=4.1.1.-;	SubName: Full=Uncharacterized protein {ECO:0000313|EnsemblPlants:GSMUA_Achr10P09460_001};	Glutamate decarboxylase and related proteins	GO:0016831,carboxy-lyase activity; GO:0030170,pyridoxal phosphate binding; GO:0019752,carboxylic acid metabolic process	Pyridoxal-dependent decarboxylase conserved domain
Ma10_g11080	4.94	5.92	5.21	0.78	1.68	1.7	394	552	526	89	191	184	3.762	1.911	1.72156e-05	0.0140935	up	--	--	K12182 hepatocyte growth factor-regulated tyrosine kinase substrate | (RefSeq) TOM1-like protein 9 (A)	PREDICTED: target of Myb protein 1-like [Musa acuminata subsp. malaccensis]	RecName: Full=TOM1-like protein 3 {ECO:0000305};	SubName: Full=Uncharacterized protein {ECO:0000313|EnsemblPlants:GSMUA_Achr10P10780_001};	Cytosolic sorting protein GGA2/TOM1	GO:0005622,intracellular; GO:0016020,membrane; GO:0006886,intracellular protein transport	VHS domain
Ma10_g11870	0.4	7.96	2.8	0.04	0.16	0.17	54	1248	475	7	30	31	28.443	4.83	2.9654e-06	0.0037785	up	--	--	K13415 protein brassinosteroid insensitive 1 [EC:2.7.10.1 2.7.11.1] | (Kazusa) Lj1g3v1222370.1; - (A)	PREDICTED: probable LRR receptor-like serine/threonine-protein kinase At1g74360 [Musa acuminata subsp. malaccensis]	RecName: Full=Probable LRR receptor-like serine/threonine-protein kinase At1g74360; EC=2.7.11.1; Flags: Precursor;	SubName: Full=Putative LRR receptor-like serine/threonine-protein kinase {ECO:0000313|EMBL:OAY67608.1}; Flags: Fragment;	--	GO:0016021,integral component of membrane; GO:0031966,mitochondrial membrane; GO:0005739,mitochondrion; GO:0005886,plasma membrane; GO:0005524,ATP binding; GO:0004674,protein serine/threonine kinase activity; GO:0002215,defense response to nematode	Phosphotransferase enzyme family
Ma11_g01150	1.58	2.39	0.51	0.09	0.15	0.23	51	90	21	4	7	10	9.153	3.194	0.000103351	0.0465526	up	--	--	--	PREDICTED: protein IQ-DOMAIN 14-like [Musa acuminata subsp. malaccensis]	--	SubName: Full=Uncharacterized protein {ECO:0000313|EnsemblPlants:GSMUA_Achr11P01230_001};	--	GO:0016021,integral component of membrane	IQ calmodulin-binding motif
Ma11_g08800	2.96	14.93	12.35	1.39	1.34	1.88	101	596	534	68	65	87	6.319	2.66	6.43436e-05	0.0368156	up	--	--	K11982 E3 ubiquitin-protein ligase RNF115/126 [EC:2.3.2.27] | (RefSeq) RING-H2 finger protein ATL3-like (A)	PREDICTED: RING-H2 finger protein ATL3-like [Musa acuminata subsp. malaccensis]	RecName: Full=RING-H2 finger protein ATL60; EC=2.3.2.27 {ECO:0000305}; AltName: Full=RING-type E3 ubiquitin transferase ATL60 {ECO:0000305};	SubName: Full=Uncharacterized protein {ECO:0000313|EnsemblPlants:GSMUA_Achr11P09210_001};	FOG: Predicted E3 ubiquitin ligase	GO:0016021,integral component of membrane; GO:0046872,metal ion binding; GO:0061630,ubiquitin protein ligase activity; GO:0043161,proteasome-mediated ubiquitin-dependent protein catabolic process	RING-type zinc-finger

## Sheet: Table S4
Additional Table 4. List of all detected metabolites in WT vs MT Pseudostem.
Index	Compounds	Class I	WT_Pseudostem1	WT_Pseudostem2	WT_Pseudostem3	MT_Pseudostem1	MT_Pseudostem2	MT_Pseudostem3	VIP	Fold_Change	Log2FC	Type
GQ512003	Fer-agmatine	Alkaloids	5782.8	1593.6	62700	9	9	9	1.59815	0.000385294	-11.3418	down
YC512115	Nicotine-Hex	Alkaloids	3997.8	3142.6	2450.8	2389.4	3645.8	4674.8	0.258461	1.11665	0.159175	insig
mws0005	Tryptamine	Alkaloids	9579400	8719400	9414000	6479600	6859500	10421000	0.838663	0.857369	-0.222012	insig
mws0018	Spermine	Alkaloids	2786900	3347300	2143500	4036600	3812900	6332300	1.31816	1.71325	0.776739	insig
mws0102	Indole-5-carboxylic acid (98%)	Alkaloids	113500	59428	107690	48514	62869	79836	0.9847	0.681421	-0.553382	insig
mws0103	Indole-3-carboxaldehyde	Alkaloids	645630	411780	743490	254320	403960	649930	0.792708	0.72642	-0.461124	insig
mws0677	N-Acetyl-5-hydroxytryptamine	Alkaloids	921930	979170	1210900	687530	839290	1595900	0.11807	1.00344	0.00496115	insig
mws1346	2-Aminoadipic acid	Alkaloids	93456	105540	198780	70801	122950	95271	0.664973	0.726595	-0.460777	insig
mws1496	L-Hyoscyamine	Alkaloids	129880	65351	154040	18894	136030	117380	0.542748	0.779635	-0.359129	insig
mws2218	Caffeine	Alkaloids	24194	16224	21637	22380	13704	15315	0.807971	0.828281	-0.271807	insig
mws4002	Dopamine hydrochloride	Alkaloids	47730000	43345000	46389000	6229700	17017000	46576000	1.09159	0.507934	-0.977286	insig
pmb0037	Hordenine	Alkaloids	7486600	5448500	3875900	1768400	3440900	4158600	1.22649	0.557248	-0.843608	insig
pmb0484	Choline	Alkaloids	24203000	25568000	28486000	36267000	31328000	21697000	0.58412	1.14101	0.190311	insig
pmb0492	"N',N"",N""'-p-coumaroyl-cinnamoyl-caffeoyl spermidine"	Alkaloids	207800	229360	356780	252240	288860	422310	0.790217	1.21345	0.27912	insig
pmb1096	Indole	Alkaloids	181480	202930	205850	158940	175120	298280	0.17413	1.07129	0.0993499	insig
pmb1912	10-Formyl-THF	Alkaloids	291150	297410	274580	259180	254400	202950	1.33145	0.830143	-0.268567	insig
pme1137	6-hydroxynicotinic acid	Alkaloids	94510	84466	92447	60049	75562	165040	0.0338097	1.10768	0.147547	insig
pme2024	serotonin	Alkaloids	71934000	78459000	68812000	16835000	21099000	67345000	1.24198	0.480276	-1.05806	down
pme2108	L-Carnitine	Alkaloids	157000	228350	150730	254600	149210	333540	0.787961	1.37545	0.459901	insig
pme2693	N-Acetylputrescine	Alkaloids	193310	195850	198560	176600	175690	237700	0.0234139	1.00386	0.00556151	insig
pmf0557	Shikonin	Alkaloids	84593	109490	85129	34909	44755	73775	1.36747	0.549543	-0.863696	insig
pmp000030	sessilifoliamide C	Alkaloids	70393	82472	144010	136330	55526	67163	0.320241	0.872485	-0.196798	insig
pmp000628	9a-Hydroxysophoramine	Alkaloids	118700	96862	107780	73798	58965	68955	1.61272	0.623853	-0.680721	insig
pmp001272	3-{(2-aminoethoxy )( hydroxy )phosphoryl]oxy}-2-12-octadecadienoate	Alkaloids	404190	424710	510140	524260	576410	616470	1.4881	1.28237	0.358809	insig
pmp001274	2-hydroxy-5,8,11,14,17-icosapentaenoyloxy ]propyl-2-( trimethylammonio)ethyl phosphate	Alkaloids	11172000	10024000	12424000	13582000	16057000	16474000	1.53445	1.37159	0.455854	insig
pmp001275	3-hydroxypropyl palmitate glc-glucosamine	Alkaloids	12808000	15296000	18770000	13652000	18200000	15529000	0.217002	1.01082	0.0155207	insig
pmp001277	3-{(2-aminoethoxy )( hydroxy )phosphoryl]oxy}-2-hydroxypropyl palmitate	Alkaloids	47489000	48883000	62942000	58781000	72718000	55369000	1.02064	1.17295	0.230146	insig
pmp001279	bis( N,N-diethylethanaminium) -2-acetamido-1,5-anhydro-2-deoxy-1-[-hydroxy( phosphonato) methyl]-D-glucitol	Alkaloids	10779000	10826000	13812000	13457000	16474000	14904000	1.38062	1.26592	0.340183	insig
pmp001280	3-{[(2-aminoethoxy)(hydroxy)phosphoryl]oxy}-2-hydroxypropyl-9,12-octadecenoate	Alkaloids	5059100	6635600	7640200	7512800	9597300	9312800	1.35603	1.36659	0.450582	insig
pmp001287	N-benzylmethylene isomethylamine	Alkaloids	10324000	11377000	9650800	10449000	9947200	9268800	0.779042	0.946198	-0.0797865	insig
Qingke_Rfmb318-1-2	Proline betaine (ProBet)	Amino Acid And Its Derivatives	42348	45995	49287	28646	27113	47360	1.08534	0.749248	-0.416485	insig
Qingke_Rfmb319-1-2	Pipecolic acid (Pip)	Amino Acid And Its Derivatives	18058000	10484000	17007000	14692000	15034000	15240000	0.0785598	0.987201	-0.0185848	insig
Qingke_Rfmb320-1-3	1,2-N-methylpipecolic acid (NmePip)	Amino Acid And Its Derivatives	102380	104780	101370	74480	77708	115130	0.851085	0.866425	-0.206854	insig
mws0001	L-Asparagine Anhydrous	Amino Acid And Its Derivatives	796820	1041500	805330	985000	757410	802220	0.281258	0.962544	-0.0550753	insig
mws0193	L-Homocitrulline	Amino Acid And Its Derivatives	38908	37735	53550	37266	34767	76009	0.301163	1.1371	0.185355	insig
mws0216	trans-4-Hydroxy-L-proline	Amino Acid And Its Derivatives	16153000	36692000	32349000	19496000	17353000	27903000	0.550606	0.760054	-0.395827	insig
mws0219	L-AsparticAcid	Amino Acid And Its Derivatives	3346000	3743200	2463000	2072500	1770800	2190700	1.49976	0.631687	-0.662718	insig
mws0227	L-Leucine	Amino Acid And Its Derivatives	11526000	14356000	11955000	8266600	8125000	9955700	1.50832	0.696337	-0.522143	insig
mws0230	L-(-)-Threonine	Amino Acid And Its Derivatives	1159900	1101000	1198100	1467000	1039100	1136900	0.331556	1.05319	0.074772	insig
mws0250	L-(-)-Tyrosine	Amino Acid And Its Derivatives	54030000	50757000	48677000	41064000	43489000	36971000	1.5784	0.791873	-0.336659	insig
mws0254	L-Histidine	Amino Acid And Its Derivatives	1366000	1618100	1767900	924080	791590	2296500	0.607118	0.844312	-0.244152	insig
mws0256	L-Valine	Amino Acid And Its Derivatives	10819000	11568000	9758000	8402500	7768500	10539000	1.18072	0.830922	-0.267214	insig
mws0258	L-Isoleucine	Amino Acid And Its Derivatives	12767000	14108000	12743000	9259300	8946100	10576000	1.59557	0.726473	-0.461019	insig
mws0260	L-(+)-Arginine	Amino Acid And Its Derivatives	108710	123320	124180	112350	127390	80681	0.652727	0.899528	-0.152759	insig
mws0520	N-Acetyl-L-tyrosine	Amino Acid And Its Derivatives	59769	71569	58968	38979	55811	190820	0.305798	1.50079	0.585725	insig
mws0629	Asp-phe	Amino Acid And Its Derivatives	175260	152640	176420	148130	152930	173490	0.674556	0.94097	-0.0877793	insig
mws0890	Serine	Amino Acid And Its Derivatives	17663	22115	15763	15524	13807	17550	0.995728	0.844079	-0.24455	insig
mws0923	L-2-chlorophenylalanine	Amino Acid And Its Derivatives	21495000	21813000	22415000	22584000	23055000	21955000	1.08903	1.02847	0.0404969	insig
mws1587	alpha-Aminocaproic acid	Amino Acid And Its Derivatives	12527000	14590000	12663000	9488200	8373000	10734000	1.5119	0.718834	-0.47627	insig
mws1706	Glutamic acid	Amino Acid And Its Derivatives	16113000	14730000	19116000	15848000	14372000	17777000	0.23481	0.960728	-0.0578004	insig
mws1711	Valine	Amino Acid And Its Derivatives	43510000	47497000	40168000	35318000	32516000	43129000	1.15568	0.845916	-0.241414	insig
mws1712	Phenylalanine	Amino Acid And Its Derivatives	23424000	25946000	22740000	24164000	23809000	22148000	0.512267	0.972417	-0.0403528	insig
mws5035	leucylphenylalanine	Amino Acid And Its Derivatives	228310	231640	157010	213930	185070	140390	0.704651	0.874271	-0.193848	insig
pmb2591	Acetyl tryptophan	Amino Acid And Its Derivatives	56259	69399	82460	32042	59469	108000	0.278056	0.958644	-0.0609335	insig
pme0008	L-Citrulline	Amino Acid And Its Derivatives	179020	133360	188590	135350	157830	294500	0.391174	1.17308	0.230307	insig
pme0014	L-Glutamic acid	Amino Acid And Its Derivatives	16532000	15609000	17960000	15731000	14035000	17698000	0.524116	0.947366	-0.0780057	insig
pme0026	L-(+)-Lysine	Amino Acid And Its Derivatives	45511000	50160000	52043000	55608000	50018000	57000000	1.18136	1.10095	0.138751	insig
pme0122	N6-Acetyl-L-lysine	Amino Acid And Its Derivatives	372240	412490	286880	247290	259870	291450	1.3735	0.745243	-0.424217	insig
pme0170	Nα-Acetyl-L-arginine	Amino Acid And Its Derivatives	29001	18240	12073	19559	16659	5421.5	0.785398	0.702018	-0.51042	insig
pme0181	1-Methylhistidine	Amino Acid And Its Derivatives	54771	57716	87565	37872	45811	100470	0.306755	0.920526	-0.11947	insig
pme0193	L-Glutamine	Amino Acid And Its Derivatives	1433700	1868300	1303100	774680	823820	801650	1.63387	0.521194	-0.940108	insig
pme0278	2,6-Diaminooimelic acid	Amino Acid And Its Derivatives	35010	32597	40355	26981	26332	49622	0.295308	0.953437	-0.06879	insig
pme1002	L-Tyramine	Amino Acid And Its Derivatives	1367600	1124000	1376700	799520	1131400	3916400	0.320626	1.5116	0.596076	insig
pme1210	L-Methionine	Amino Acid And Its Derivatives	3691000	4237400	3016300	4985700	3463400	633680	0.638745	0.829879	-0.269027	insig
pme1228	5-Hydroxy-L-tryptophan	Amino Acid And Its Derivatives	134620	86441	52896	106440	199710	199060	1.09652	1.84412	0.882934	insig
pme1286	S-(5'-Adenosy)-L-homocysteine	Amino Acid And Its Derivatives	148450	143940	176730	343760	385830	315370	1.68772	2.22749	1.15542	up
pme2617	Methionine sulfoxide	Amino Acid And Its Derivatives	2179600	2688500	1741900	2802500	2590700	4620200	1.11708	1.51489	0.59921	insig
pme2743	N-Phenylacetylglycine	Amino Acid And Its Derivatives	15533	42799	21193	9	9	9	1.7019	0.000339516	-11.5242	down
pme3017	2-Aminoisobutyric acid	Amino Acid And Its Derivatives	2531400	2628000	2970500	3819600	3175500	2580600	0.933287	1.17784	0.23614	insig
pme3033	N,N-Dimethylglycine	Amino Acid And Its Derivatives	753880	565890	753860	525760	488360	543120	1.37305	0.750973	-0.413167	insig
pme3388	H-HomoArg-OH	Amino Acid And Its Derivatives	78618	72733	75924	50064	73621	97148	0.264453	0.971655	-0.0414832	insig
pme3827	3,4-Dihydroxy-DL-phenylalanine	Amino Acid And Its Derivatives	140000	399210	300810	44686	105850	135610	1.25812	0.340642	-1.55367	down
pmf0585	Proline	Amino Acid And Its Derivatives	22880000	22865000	26732000	24397000	19932000	30740000	0.202913	1.03576	0.050694	insig
pmp000967	tryptophan	Amino Acid And Its Derivatives	29773000	33973000	34299000	25755000	30092000	46456000	0.108534	1.04343	0.0613325	insig
GQ512001	quercetin-O-rutinoside.t-hexose	Flavonoids	62105	68926	52112	23638	29478	43646	1.48121	0.528341	-0.920458	insig
GQ512002	isorhamnetin-O-rutinoside	Flavonoids	3974000	3583900	5759500	3687300	4269800	2569900	0.779995	0.79047	-0.339218	insig
GQ512005	Kaempferol-3-O-glucoside-7-O-rhamnoside	Flavonoids	365700	200260	320810	148070	163050	217040	1.29225	0.5956	-0.747585	insig
GQ512006	Quercetin-3-O-glucoside-7-O-rhamnoside	Flavonoids	1910600	1646600	2053800	1492800	1720800	1458600	1.22991	0.832686	-0.264156	insig
Li512117	quercetin 3-O-rhanosylgalactoside	Flavonoids	1987100	1664000	2138200	1502300	1784100	1464900	1.18679	0.820704	-0.285067	insig
P1549	isorhamnetin-O-rutinoside-O-rutinoside	Flavonoids	6319.4	11225	4929.1	4895.5	4801.2	7940.2	0.608734	0.784787	-0.349628	insig
P1818	Kaempferol-O-rutinoside-O-glucoside	Flavonoids	129900	126820	63141	20208	29771	73165	1.3352	0.384992	-1.3771	down
P1847	isorhamnetin-O-glucoside-O-glucoside	Flavonoids	8260.1	7799.2	8589.4	13932	11512	9	0.666356	1.03263	0.0463241	insig
P1848	isorhamnetin-O-rutinoside-O-glucoside	Flavonoids	229780	357680	212390	128630	120320	155370	1.51453	0.505495	-0.984232	insig
P1893	syringetin-O-rutinoside-O-glucoside	Flavonoids	8450.9	7905	6611.1	8594.1	6529.4	8250.9	0.0267405	1.01774	0.0253669	insig
P2117	Quercetin-O-rutinoside-O-rhamnoside	Flavonoids	7124900	6940800	9624200	9593400	8994900	8656800	1.066	1.15007	0.201725	insig
P2374	isorhamnetin-O-rutinoside-O-rhamnoside	Flavonoids	1113500	1158000	1600500	1936800	1546600	1142600	0.748758	1.19473	0.256686	insig
mws0042	(-)-Epigallocatechin	Flavonoids	30877	18451	747540	58843	98058	126840	0.255765	0.35607	-1.48977	insig
mws0043	Nobiletin	Flavonoids	20589	28016	59340	918380	25374	38356	0.737818	9.09824	3.18559	insig
mws0046	Naringin	Flavonoids	9	9	9	6091.2	9	9	0.748898	226.267	7.82188	insig
mws0052	Baicalin	Flavonoids	2317.3	9	9	9	9	9	0.866157	0.0115617	-6.4345	insig
mws0054	Catechin	Flavonoids	1558600	1135200	2072000	1114200	1249900	931350	1.08808	0.691479	-0.532243	insig
mws0055	Tangeretin	Flavonoids	32858	34307	61864	816520	30371	64388	0.792542	7.06259	2.8202	insig
mws0059	Rutin	Flavonoids	246120	212130	231910	176950	214400	166610	1.3462	0.80845	-0.306769	insig
mws0061	Hyperin	Flavonoids	365790	237750	388180	320250	327640	331490	0.090153	0.987557	-0.0180641	insig
mws0064	Eriodictyol	Flavonoids	6325.6	2646.3	12313	4293	3664.5	8036.1	0.195548	0.751406	-0.412336	insig
mws0089	Kaempferol 7-O-glucosdie	Flavonoids	24241	11658	21763	11060	17486	34609	0.0769398	1.09526	0.131276	insig
mws0091	Isoquercitrin	Flavonoids	219500	143640	266320	192470	254060	203720	0.29495	1.03303	0.0468798	insig
mws0169	Cyanidin 3–rutinoside (Keracyanin chloride )	Flavonoids	1659900	990860	722330	229310	379600	522580	1.49209	0.335446	-1.57585	down
mws0170	Cyanidin chloride	Flavonoids	45439	45023	42718	34505	25749	39085	1.33308	0.7459	-0.422945	insig
mws0351	gallate catechin gallate，GCG	Flavonoids	13786	14108	16829	17764	13520	12001	0.223596	0.967847	-0.0471498	insig
mws0355	(-)-catechin gallate	Flavonoids	15584	14645	14784	9780.3	12158	10908	1.58792	0.729707	-0.454611	insig
mws0856	Spiraeoside	Flavonoids	246760	192400	239000	174920	220490	261910	0.215042	0.96927	-0.0450298	insig
mws0913	Trifolin	Flavonoids	17562	9919.4	16661	10715	13036	21147	0.0386456	1.01712	0.0244861	insig
mws0919	Kaempferin	Flavonoids	4467.1	3874	1856.3	4025.1	2578.8	1956.4	0.490801	0.839459	-0.252468	insig
mws1000	Fustin	Flavonoids	158290	131430	222040	159430	179650	117830	0.368058	0.892821	-0.163557	insig
mws1048	Cyanidin 3-O-galactoside	Flavonoids	9	9	9	9	9	56955	0.782124	2110.11	11.0431	insig
mws1066	Narirutin	Flavonoids	5066.6	4230.3	4904.8	22586	3254.3	6927.4	0.709318	2.30731	1.20621	insig
mws1140	4,2',4',6'-Tetrahydroxychalcone	Flavonoids	38359	23276	41365	22112	27073	36106	0.580585	0.828068	-0.272179	insig
mws1179	Naringenin-7-O-glucoside	Flavonoids	276600	193420	290230	94485	150150	486030	0.414659	0.961085	-0.0572638	insig
mws1292	isoschaftoside	Flavonoids	11443	8584.5	16574	5264.9	7669.1	9122.1	1.14151	0.602601	-0.730725	insig
mws1329	gossypitrin	Flavonoids	518100	372410	528150	303400	388910	411830	1.07383	0.778298	-0.361606	insig
mws1361	Astilbin	Flavonoids	84818	64392	94689	46726	69273	79248	0.833766	0.800524	-0.320983	insig
mws1422	(-)-Epiafzelechin	Flavonoids	5649900	3102100	7087500	3423000	3992600	4402900	0.673101	0.746141	-0.42248	insig
mws1519	eriocitrin	Flavonoids	9447.4	10677	5641	4420.5	2697.7	13592	0.669091	0.803799	-0.315094	insig
mws2118	phloretin 2'-O-glucoside	Flavonoids	792480	594520	863700	560830	667170	936150	0.17858	0.961545	-0.0565733	insig
mws2186	avicularin	Flavonoids	124620	71708	151710	95378	110870	99394	0.259245	0.878186	-0.187402	insig
mws2221	Catechin gallate，CG	Flavonoids	16515	11111	19334	10943	8527.5	11432	1.20857	0.65806	-0.603709	insig
mws4167	luteolin 7-O-glucuronide	Flavonoids	9	9	9	9	9	4828.2	0.782124	179.489	7.48775	insig
mws4183	Quercetin-3-O-α-L-arabinopyranoside (guaijaverin)	Flavonoids	77047	52450	112000	65172	81355	82452	0.044469	0.948165	-0.07679	insig
pmb0563	Peonidin	Flavonoids	1845.3	1667.1	2571.2	767.43	875.08	1702.4	1.24369	0.549824	-0.862958	insig
pmb0608	Chrysoeriol O-malonylhexoside	Flavonoids	93791	130250	103900	76239	72948	74748	1.50076	0.682851	-0.550356	insig
pmb0618	8-C-hexosyl-hesperetin O-hexoside	Flavonoids	16973	12321	13126	4171.7	9	9693.3	0.955727	0.327063	-1.61236	insig
pmb0665	Luteolin 8-C-hexosyl-O-hexoside	Flavonoids	1889100	1617700	1978600	1527500	1684700	1410600	1.22685	0.842746	-0.24683	insig
pmb0713	Tricin 7-O-hexosyl-O-hexoside	Flavonoids	310350	246980	334490	181750	249140	371140	0.46984	0.899318	-0.153096	insig
pmb0736	Tricin 7-O-hexoside	Flavonoids	2048400	1285900	2055100	1154000	1529300	2372100	0.248133	0.938026	-0.0922994	insig
pmb3002	Chrysoeriol 7-O-rutinoside	Flavonoids	38070	24338	30395	38837	53819	27372	0.732203	1.29336	0.371128	insig
pmb3012	Chrysoeriol 7-O-hexoside	Flavonoids	81668	59428	121210	60729	91894	91127	0.0797368	0.929258	-0.105849	insig
pmb3023	Eriodictyol C-hexoside	Flavonoids	2949500	2058200	3418300	1859100	1951300	2941500	0.749717	0.801317	-0.319554	insig
pmb3024	Luteolin C-hexoside	Flavonoids	79460	71919	85993	85616	112220	86781	1.14541	1.19903	0.261872	insig
pmb3041	Tricin O-saccharic acid	Flavonoids	30732	20026	79001	3238000	1397000	1886700	1.68324	50.2601	5.65134	up
pmb3042	Tricin 5-O-hexoside	Flavonoids	134450	125370	107130	321990	324650	537780	1.61793	3.22774	1.69053	up
pmb3894	Di-O-methylquercetin	Flavonoids	2752600	2460000	2019700	1126500	1363200	1605300	1.57551	0.56621	-0.820591	insig
pme0309	Methyl gallate	Flavonoids	222630	84027	80502	27622	83093	98093	0.943161	0.539334	-0.890749	insig
pme0369	Kaempferol 3-O-rutinoside (Nicotiflorin)	Flavonoids	2602600	1335800	2090700	966810	1126800	1354000	1.32864	0.571828	-0.806346	insig
pme0460	L-Epicatechin	Flavonoids	31172000	23351000	39517000	20644000	25354000	27512000	0.875536	0.781689	-0.355334	insig
pme1201	Phloretin	Flavonoids	8364.1	5801.9	10610	6971.6	9849.5	5942.3	0.235153	0.918768	-0.122227	insig
pme1398	Delphinidin 3-O-glucoside (Mirtillin)	Flavonoids	9	9	6855.9	9	9	9	0.64579	0.0039279	-7.99203	insig
pme1540	Isorhamnetin 3-O-neohesperidoside	Flavonoids	217490	251990	379800	371210	378030	223630	0.550566	1.14552	0.196007	insig
pme1598	Hesperetin 5-O-glucoside	Flavonoids	317190	261660	360310	246320	281640	346260	0.379893	0.930853	-0.103375	insig
pme1665	Isovitexin 7-O-glucoside (Saponarin)	Flavonoids	9	9	1906.5	1421.2	9	9	0.0503772	0.747831	-0.419217	insig
pme2459	Luteolin 7-O-glucoside (Cynaroside)	Flavonoids	798700	405780	423590	282610	574960	286930	0.90297	0.70298	-0.508445	insig
pme2493	Kaempferol 3,7-dirhamnoside (Kaempferitrin)	Flavonoids	364930	258020	668820	74627	242920	286840	1.02738	0.467875	-1.0958	down
pme3211	Quercetin 3-O-glucoside (Isotrifoliin)	Flavonoids	453110	333020	439450	289790	330750	369720	1.10575	0.807993	-0.307585	insig
pme3285	Afzelechin (3,5,7,4'-Tetrahydroxyflavan)	Flavonoids	48077	69107	86564	86425	79312	76529	0.962609	1.18905	0.249806	insig
pmf0374	2,6-Dimethyl-7-octene-2,3,6-triol	Flavonoids	10021	9826.5	13213	12539	15686	7302.7	0.148446	1.07463	0.103836	insig
pmn001405	Luteolin － 7 － 0 － glucoside	Flavonoids	147080	160090	121260	92073	92497	107960	1.55604	0.682795	-0.550475	insig
pmn001415	catechin-(7,8-bc)-4β-(3,4-dihydroxyphenyl)-dihydro-2-(3H)-pyranone	Flavonoids	49803	81204	62864	54632	54652	30999	0.980832	0.723589	-0.466757	insig
pmn001580	Herbacetin	Flavonoids	14064	13065	14173	11857	13725	11751	1.14172	0.903903	-0.14576	insig
pmn001583	Bioquercetin	Flavonoids	1551700	1294100	1553400	1032900	1227700	1064700	1.47165	0.755887	-0.403757	insig
pmp000001	Hispidulin	Flavonoids	2770.9	983.64	2357.6	2309.4	3817.1	1789.8	0.603584	1.29518	0.373149	insig
pmp000012	Scutellarin	Flavonoids	9	9	9	9	6170.9	9003.4	1.22004	562.344	9.13531	up
pmp000130	Natsudaidain 3-O-(5-glucosyl-3-hydroxy-3-methylglutarate)-glucoside)	Flavonoids	7934.7	5816.4	9505.8	9234.7	8405.4	19044	1.00706	1.57734	0.657496	insig
pmp000237	Apigenin-6-C-2 - glucuronylxyloside	Flavonoids	61061	41852	109400	15476	43735	55767	0.911613	0.54155	-0.884835	insig
pmp000344	3’,4’,7-Trihydroxyflavone	Flavonoids	6031.8	4554.8	3070.1	3842.2	3639.3	8536.1	0.222151	1.17287	0.230049	insig
pmp000530	Phellodendroside	Flavonoids	117470	375710	28918	39525	32103	126500	0.706095	0.379484	-1.39789	insig
pmp000548	Pratensein	Flavonoids	1751.1	592.12	1927.4	1531.4	3889.7	1531.8	0.802624	1.62808	0.703169	insig
pmp000576	Anthocyanin 3-O-beta-D-glucoside	Flavonoids	913520	516680	648120	259740	425670	509460	1.27448	0.574921	-0.798564	insig
pmp000578	Luteolin-7-O-glucuronide	Flavonoids	9855.2	9	9	9	6459.4	9795.9	0.479546	1.64732	0.720119	insig
pmp000579	Diosmetin-7-O-galactoside	Flavonoids	1475100	879220	1720900	1110300	1451800	1472400	0.130339	0.990008	-0.0144881	insig
pmp000580	Quercetin 3-O-beta-D-glucoside	Flavonoids	433640	276570	496460	323740	398960	433750	0.0348982	0.958381	-0.0613283	insig
pmp000593	Luteolin-7-O-rutin	Flavonoids	4788900	2872000	4225900	2107300	2330400	2836200	1.37336	0.611931	-0.708559	insig
pmp000596	Quercetin 3,7-bis-O-beta-D-glucoside	Flavonoids	43332	41284	38374	24824	30124	29204	1.62579	0.684218	-0.547472	insig
pmp001079	lonicerin	Flavonoids	363340	199780	328470	153680	173450	227920	1.22778	0.62254	-0.683763	insig
pmp001081	sudachiin B	Flavonoids	41533	42158	76681	173500	197550	110480	1.57812	3.00258	1.5862	up
pmp001082	sudachiin C	Flavonoids	52221	49076	79753	186690	218150	124710	1.60221	2.92488	1.54838	up
pmp001309	6-Hydroxykaempferol-7-O-glucoside	Flavonoids	1831500	2414300	1378500	2405500	3326700	1503000	0.579162	1.28642	0.363359	insig
pmp001310	6-Hydroxykaempferol-3,6-O-Diglucoside	Flavonoids	40120	14512	21790	21707	22403	28084	0.00640896	0.944676	-0.0821091	insig
pmp001311	6-Hydroxykaempferol-7,6-O-Diglucoside	Flavonoids	50382	48183	44485	31067	40768	38820	1.42782	0.773541	-0.370451	insig
pmp001314	6-Hydroxykaempferol-3-O-rutin-6-O-glucoside	Flavonoids	9	3915.9	6701.2	7024.1	9	3709.9	0.0850452	1.011	0.0157847	insig
Qingke_Rfmb257-der01-3	Pinoresinol-Hex	Lignans and Coumarins	12765	7129.6	40394	1447300	808180	1221200	1.68168	57.6673	5.84968	up
Qingke_Rfmb257-der14-2	Pinoresinol-aceGlu	Lignans and Coumarins	4482.4	5113.6	9	89212	59950	361620	1.25206	53.1788	5.73278	up
Qingke_Rfmb262-der01-3	Syringaresinol-Hex	Lignans and Coumarins	179550	184960	201790	284400	251810	223100	1.52389	1.34083	0.423122	insig
Qingke_Rfmb262-der14-1	Syringaresinol-aceGlu	Lignans and Coumarins	21332	77221	12687	16263	14005	22080	0.72126	0.470586	-1.08747	insig
mws0987	6-MethylCoumarin	Lignans and Coumarins	24399	21864	18290	28426	33010	40193	1.43985	1.57435	0.654756	insig
mws1012	Coumarin	Lignans and Coumarins	2861.6	1920.9	2521.9	9	9	9	1.70832	0.0036964	-8.07966	down
mws1013	Esculetin (6,7-dihydroxycoumarin)	Lignans and Coumarins	27288	32019	20769	24019	24337	30949	0.0808943	0.990372	-0.0139581	insig
mws1071	Bergapten	Lignans and Coumarins	18057	13156	18212	14092	12092	12435	1.20908	0.781366	-0.35593	insig
mws1077	Scopolin	Lignans and Coumarins	34708	46430	26657	34787	20025	46030	0.318075	0.935498	-0.0961936	insig
mws5039	Esculin Hydrate	Lignans and Coumarins	48963	112530	38121	23356	24940	49540	1.1006	0.490126	-1.02878	down
pme2987	3,4-Dihydrocoumarin	Lignans and Coumarins	50663	45378	58454	10525	18450	48280	1.17249	0.500049	-0.99986	insig
pmn001375	1-hydroxyterpinin monoglucoside	Lignans and Coumarins	289200	237920	261470	724660	513900	818240	1.62384	2.6082	1.38305	up
pmn001378	Terpineol monoglucoside	Lignans and Coumarins	11653	8501.6	52822	1237700	645090	1114500	1.67013	41.0719	5.36008	up
pmn001492	ayapin	Lignans and Coumarins	576140	390660	408670	344060	361190	584920	0.35865	0.937985	-0.0923635	insig
Qingke_Rfmb087-1-1	13-Oxo-9-hydroxy-10-octadecenoic acid	Lipid	1145900	997450	1468100	665420	887790	1228000	0.884897	0.770109	-0.376866	insig
Qingke_Rfmb089-2-3	9,10-Dihydroxy-12-octadecenoic acid	Lipid	1678000	876550	1802500	480030	697940	2221200	0.619271	0.780154	-0.358169	insig
Qingke_Rfmb090-1-3	13-Hydroxy-9,11-octadecadienoic acid	Lipid	1958700	1811400	2616600	1356800	1616500	2056900	0.9307	0.787605	-0.344455	insig
Qingke_Rfmb091-1-1	9-Hydroxy-10,12-octadecadienoic acid	Lipid	1888600	1622500	2583900	1261100	1554300	2005400	0.809841	0.790943	-0.338354	insig
mws0119	Myristic Acid	Lipid	28801000	30357000	26973000	30612000	25447000	27776000	0.433972	0.973343	-0.0389799	insig
mws0120	Choline alfoscerate	Lipid	44809	31936	56739	21684	38039	55954	0.425321	0.866598	-0.206565	insig
mws0126	1-Stearoyl-sn-glycero-3-phosphocholine	Lipid	8074200	8687600	11119000	10706000	14272000	9742400	1.06493	1.24532	0.316512	insig
mws0289	LysoPE 18:1	Lipid	5038500	6640700	7915300	6726000	9024500	9518500	1.1322	1.2896	0.36692	insig
mws0366	γ-Linolenic Acid	Lipid	46829000	43853000	44623000	39664000	51558000	60990000	0.648486	1.12495	0.169867	insig
mws0367	α-Linolenic Acid	Lipid	47341	57666	53532	54755	46533	79882	0.566205	1.14275	0.192506	insig
mws0371	cis-4,7,10,13,16,19-Docosahexaenoic Acid（C22:6n3）	Lipid	3637.3	5593.6	3677.1	2232.9	2334.8	3374.5	1.33281	0.615293	-0.700655	insig
mws0383	cis-10-Heptadecenoic Acid	Lipid	2869300	2620500	2683800	4661100	2206900	4117000	0.791337	1.34396	0.426491	insig
mws0396	Elaidic Acid	Lipid	51435000	53218000	42392000	38521000	43792000	58112000	0.377612	0.95498	-0.0664579	insig
mws0752	Hendecanoic Acid	Lipid	1530600	1652200	1516700	1380600	869760	1159700	1.33252	0.725622	-0.46271	insig
mws1489	Stearic Acid	Lipid	1065100	666290	697280	1194300	890140	679020	0.383752	1.13785	0.186309	insig
mws2623	11 octadecanoic (Vaccenic) acid	Lipid	44440000	41268000	40494000	31869000	34276000	44614000	0.954799	0.877633	-0.188311	insig
pmb0160	MAG (18:3) isomer5	Lipid	1920000	4150800	1142500	955220	591490	1843900	1.0389	0.47005	-1.08911	down
pmb0296	MAG (18:1) isomer2	Lipid	498800	1090100	279770	405330	143500	432130	0.88672	0.524951	-0.929746	insig
pmb0767	D-erythro-Dihydrosphingosine	Lipid	1362900	1145700	1171700	2798200	2471400	1269400	1.2018	1.77676	0.829247	insig
pmb0854	LysoPC 18:3	Lipid	28902000	34497000	35653000	46046000	47124000	51294000	1.63895	1.45847	0.544452	insig
pmb0855	LysoPC 16:0	Lipid	15765000	16850000	21474000	20755000	24784000	20636000	1.248	1.22345	0.290951	insig
pmb0856	LysoPE 18:1 (2n isomer)	Lipid	6097000	9113800	11285000	7549600	8215000	8802600	0.0737306	0.927211	-0.10903	insig
pmb0863	LysoPC 16:2 (2n isomer)	Lipid	170220	210550	240920	192470	232580	297150	0.791314	1.16167	0.216203	insig
pmb0864	LysoPE 14:0	Lipid	786730	702020	1213600	826300	1242800	1074100	0.736771	1.16314	0.21802	insig
pmb0865	LysoPC 18:3 (2n isomer)	Lipid	236480	366140	450480	410450	481350	475060	1.12845	1.29794	0.376223	insig
pmb0874	LysoPE 18:2 (2n isomer)	Lipid	4492900	5148500	5641900	6134200	6965300	7432300	1.5343	1.34341	0.425904	insig
pmb0876	LysoPE 16:0	Lipid	46213000	48913000	62369000	56526000	70533000	59588000	1.12952	1.1851	0.245006	insig
pmb0889	Punicic acid	Lipid	2997900	2934200	5043700	2163800	2922800	3861100	0.545014	0.815221	-0.294737	insig
pmb0890	MAG (18:2)	Lipid	2311300	3084400	1759000	3262700	2604400	2009400	0.322609	1.10088	0.138663	insig
pmb1605	MAG (18:3) isomer3	Lipid	5036700	7706200	3701200	2960200	4544300	6787000	0.425877	0.869096	-0.202413	insig
pmb1656	MAG (18:3) isomer4	Lipid	96233	130320	78859	143050	143160	69126	0.299407	1.16346	0.218427	insig
pmb2221	4-Hydroxysphinganine	Lipid	13066000	11472000	11622000	14624000	14339000	7915800	0.107995	1.01988	0.028397	insig
pmb2260	LysoPC 15:1	Lipid	163410	170010	228750	212280	256220	201100	1.07017	1.1911	0.252293	insig
pmb2319	LysoPC 15:0	Lipid	7590200	5300700	6547600	4486000	5694400	6962800	0.6416	0.88192	-0.18128	insig
pmb2325	MAG (18:3) isomer2	Lipid	73110	152590	80933	35547	26385	65020	1.33841	0.414019	-1.27223	down
pmb2363	MAG (18:1) isomer1	Lipid	396630	921490	208570	234290	142300	398750	0.880082	0.507857	-0.977506	insig
pmb2406	LysoPC 17:0	Lipid	1043400	1024000	1200800	1172500	1436200	1431000	1.39134	1.23606	0.305752	insig
pmb2444	MAG (18:3) isomer1	Lipid	5691700	5698600	3242900	6797600	6773200	4141700	0.526038	1.21043	0.275523	insig
pmb2640	Lauric acid	Lipid	30983	42939	33621	21865	21537	28404	1.41148	0.667696	-0.582737	insig
pmb2778	9,10-EODE	Lipid	4434200	4806200	8955900	3243400	5034200	7381200	0.285361	0.860549	-0.216671	insig
pmb2786	9-HOTrE	Lipid	969050	1129500	1975000	820680	1304800	1796000	0.00621786	0.962669	-0.0548884	insig
pmb2792	13-HOTrE(r)	Lipid	208130	149930	257640	197920	112100	133760	0.96674	0.720773	-0.472383	insig
pmb2799	12,13-EODE	Lipid	304100	249280	361180	176580	224570	304950	0.940048	0.772065	-0.373205	insig
pmd0130	LysoPC 14:0 (2n isomer)	Lipid	482470	469720	570420	471960	612950	752450	0.925319	1.20672	0.271088	insig
pmd0132	LysoPC 16:0 (2n isomer)	Lipid	27426000	27905000	30528000	33591000	41616000	39375000	1.55874	1.33454	0.416339	insig
pmd0136	LysoPC 18:0	Lipid	1775300	1779100	1896800	1989800	2877800	2392400	1.36318	1.33182	0.413396	insig
pmd0160	LysoPE 16:0 (2n isomer)	Lipid	3198200	3230400	3266000	3905500	6590700	5055100	1.4258	1.60412	0.681782	insig
pmn001495	hexadecanoic acid 2,3-dihydroxypropyl ester	Lipid	2957300	2773300	2352100	1316000	1607100	1928900	1.55299	0.600294	-0.736258	insig
pmn001606	Eicosenoic acid	Lipid	70615	9	53475	9	18419	9	0.666784	0.148567	-2.75082	insig
pmn001610	Eicosadienoic acid	Lipid	576390	725190	484740	225460	247980	358950	1.55661	0.46598	-1.10166	down
pmn001611	Palmitoleic acid	Lipid	10445000	11225000	10308000	7586200	7742300	13731000	0.540988	0.908734	-0.13807	insig
pmn001688	9S-hyroxy-10E,12E-octadecadienoic acid	Lipid	1928800	1781300	2699300	1285800	1661800	2101600	0.833642	0.78778	-0.344134	insig
pmn001689	9-hydroxy-12-oxo-10-octadecenoic acid	Lipid	33141	28424	36952	33573	26458	35488	0.18381	0.969569	-0.044585	insig
pmn001691	9,12,13-trihyroxy-10，15-octadecadienoic acid	Lipid	386600	398510	401190	176990	223590	297830	1.48451	0.58873	-0.764323	insig
pmn001694	9,10,13-trihyroxy-11-octadecadienoic acid	Lipid	3186500	2799400	2272700	1257000	1621200	1937300	1.51122	0.583089	-0.778212	insig
pmp001250	PC(18：2)	Lipid	76066000	70135000	73978000	80344000	84492000	84791000	1.54096	1.13375	0.181097	insig
pmp001251	isoPC(18：2)	Lipid	17480000	18192000	11073000	12666000	12109000	14344000	0.831322	0.83686	-0.256943	insig
pmp001264	Hexadecyl sphingosine	Lipid	19603000	20690000	18808000	16592000	17972000	17631000	1.49669	0.883149	-0.179271	insig
pmp001271	2，3-dihydroxypropyl-9，12-octadecadienoate-hexose-hexose	Lipid	295370	555080	147140	189770	139930	295060	0.734634	0.626269	-0.675145	insig
pmp001273	LPC(18:2)	Lipid	88597000	73255000	76469000	79551000	84813000	98288000	0.803018	1.10209	0.140246	insig
pmp001276	2，3-dihydroxypropyl-9,12,15-octadecatrienoate-hexose-hexose	Lipid	4688500	6314300	8288100	7379800	9044900	6116700	0.769502	1.1685	0.224657	insig
pmp001278	LPC(16:1)	Lipid	16637000	17031000	22453000	22297000	27404000	21737000	1.2901	1.27293	0.348151	insig
pmp001281	LPC(18:1)	Lipid	30256000	39022000	46615000	43104000	48199000	57588000	1.20853	1.28473	0.361463	insig
pmp001283	glyceryl linoleate	Lipid	273460	405140	245370	192220	200660	283000	1.06811	0.731496	-0.451079	insig
pmp001284	Glycerin Monopalmitate	Lipid	15086	34735	52131	32942	64954	45944	0.892303	1.41086	0.496575	insig
pmp001286	LPC(18:0)	Lipid	8275900	8763500	11852000	10440000	14391000	10523000	1.02527	1.22369	0.291233	insig
mws0255	Cytosine	Nucleotide and its derivates	169240	156070	200860	148200	132500	192750	0.594621	0.899804	-0.152317	insig
mws0572	5-Methylcytosine	Nucleotide and its derivates	37633	63198	47164	48147	54098	90544	0.809829	1.30267	0.381474	insig
mws0668	Xanthosine	Nucleotide and its derivates	683360	1023100	628350	533200	506910	610550	1.24138	0.706978	-0.500262	insig
mws0675	β-Nicotinamide mononucleotide	Nucleotide and its derivates	5459.2	3012.8	2704.6	10169	11566	3129.3	0.964671	2.22467	1.15359	insig
mws0847	1-Methyladenine	Nucleotide and its derivates	582400	515660	368890	409260	349800	198210	1.19595	0.652558	-0.615822	insig
mws1641	Lumazine	Nucleotide and its derivates	10387	7296.1	8965.7	9	9	9	1.70922	0.00101318	-9.9469	down
pmb0530	Nicotinic acid adenine dinucleotide	Nucleotide and its derivates	1237500	1173600	916800	1987200	1344500	915460	0.592432	1.27623	0.351886	insig
pmb0981	Adenosine 5'-monophosphate	Nucleotide and its derivates	2039900	1647700	2007900	4128800	3267900	1026600	0.434368	1.47894	0.564563	insig
pmb0998	Guanosine 5'-monophosphate	Nucleotide and its derivates	46663	72466	31300	75939	58362	79773	0.982502	1.42309	0.509027	insig
pmb2922	Uridine 5'-diphospho-D-glucose	Nucleotide and its derivates	4780600	5342700	6278800	10370000	10573000	5358500	1.17374	1.60354	0.681265	insig
pme0040	Adenine	Nucleotide and its derivates	1974400	1726800	2024200	1913600	2057100	681580	0.697367	0.812569	-0.299439	insig
pme0183	2-Hydroxy-6-aminopurine	Nucleotide and its derivates	168760	305540	95043	107710	77481	216840	0.636964	0.706131	-0.501991	insig
pme0230	Adenosine	Nucleotide and its derivates	418510	352150	307390	518640	368480	218620	0.153792	1.02569	0.0365881	insig
pme0257	Uracil	Nucleotide and its derivates	17996	19101	21703	19930	23668	20367	0.907576	1.08784	0.121467	insig
pme1109	Guanine	Nucleotide and its derivates	276430	233520	263670	163110	189360	73557	1.29275	0.550693	-0.86068	insig
pme1173	Allopurinol	Nucleotide and its derivates	174720	130290	167660	23871	39899	314840	0.786588	0.801003	-0.320121	insig
pme1178	Guanosine	Nucleotide and its derivates	4480200	4544300	4049200	8374500	6323700	4989300	1.30734	1.50589	0.590612	insig
pme1474	5'-Deoxy-5'-(methylthio)adenosine	Nucleotide and its derivates	1240000	1206200	1261400	1231900	1460700	1683600	1.14155	1.18033	0.239193	insig
pme3007	Uridine 5’-diphosphate	Nucleotide and its derivates	153740	141700	213760	396010	345400	186890	1.27975	1.82306	0.866359	insig
pme3184	2'-Deoxyadenosine-5'-monophosphate	Nucleotide and its derivates	405450	372000	349760	461570	398780	178970	0.475342	0.922029	-0.117116	insig
pme3188	Uridine 5'-monophosphate	Nucleotide and its derivates	75648	93188	136400	300470	287600	45246	0.597996	2.07484	1.053	insig
pme3337	N6-Succinyl Adenosine	Nucleotide and its derivates	177410	262080	208670	159340	167080	168000	1.24918	0.762805	-0.390613	insig
pme3968	7-methylguanine	Nucleotide and its derivates	177520	129350	85450	45251	72017	86576	1.33995	0.519586	-0.944565	insig
mws0154	shikimic acid	Organic acids	3119100	2685300	2868700	2811200	2629500	2271400	1.09484	0.889198	-0.169424	insig
mws0192	Succinic acid	Organic acids	26413000	52845000	27641000	22713000	23612000	47075000	0.35433	0.873722	-0.194754	insig
mws0237	Azelaic Acid	Organic acids	10430000	6899500	7335900	6189400	6523800	10021000	0.41837	0.921704	-0.117624	insig
mws0242	SubericAcid	Organic acids	65145	56076	78083	43603	54471	60297	1.04426	0.79462	-0.331662	insig
mws0275	L(-)-Malic acid	Organic acids	36301000	41831000	44842000	66471000	57091000	37552000	0.980106	1.31015	0.389729	insig
mws0277	kinic acid	Organic acids	12787000	16460000	14164000	10622000	11751000	11326000	1.41964	0.776278	-0.365355	insig
mws0281	Citric Acid	Organic acids	6369000	9044600	13320000	6569000	9164300	9268800	0.236263	0.870135	-0.200689	insig
mws0344	D-Xylonic acid lithium salt	Organic acids	9	9	9	798500	653290	761370	1.70859	81968.9	16.3228	up
mws0376	Fumaric acid	Organic acids	262510	108200	253320	76722	79695	106060	1.34477	0.420616	-1.24942	down
mws0425	Citraconic acid	Organic acids	50889	9	9	9	9	9	0.866157	0.000530379	-10.8807	insig
mws0639	2,3-Dihydroxybenzoic Acid	Organic acids	3528200	2582400	3738400	1863200	2126400	2929200	1.18817	0.702488	-0.509455	insig
mws0671	L-Homoserine	Organic acids	1317300	981570	1193100	1260000	965510	1160300	0.239024	0.969599	-0.0445401	insig
mws0851	Sodium Valproate	Organic acids	4779000	5246400	4404400	3151700	3349100	3986300	1.51875	0.726767	-0.460436	insig
mws1189	D-Galacturonic acid（GalA）	Organic acids	121460	87931	90280	60883	73494	119710	0.705755	0.847887	-0.238057	insig
mws1213	aldehydo-D-galacturonate	Organic acids	117880	98010	80932	74521	79775	130750	0.306555	0.960326	-0.0584033	insig
mws2125	phosphoenolpyruvic acid	Organic acids	247530	329110	406130	352660	303080	244910	0.267903	0.91644	-0.125887	insig
pme0234	Kynurenic acid	Organic acids	2486700	2351100	2546300	2521400	2781800	3452200	1.13112	1.18571	0.245751	insig
pme0266	Sebacate	Organic acids	848.44	9	684.53	250.32	9	9	0.764876	0.174011	-2.52275	insig
pme2049	2-Hydroxybutanoic acid	Organic acids	133780	67054	116330	84940	101780	156040	0.267388	1.0807	0.11197	insig
pme3011	γ-aminobutyric acid	Organic acids	791090	512850	637870	306400	268840	503840	1.37621	0.555708	-0.8476	insig
XJ420P5484	Hydroxyanigorufone	Others	825440	2037400	208830	129220	83297	294360	1.28364	0.165017	-2.59932	down
XJ420P6766	Methoxyanigorufone	Others	38420	23936	9929.3	83917	360030	9773.2	0.727442	6.2768	2.65003	insig
XJ420P6810	Anigorufone	Others	90783	50092	15931	37377	38485	10544	0.737277	0.551038	-0.859777	insig
XJ420P7494	3,3'-Bis(4''-hydroxyanigorufone)	Others	41760	49347	5367.1	10601	3859.1	17428	0.907685	0.330535	-1.59712	insig
YC512118	Octadecenoic amide	Others	277330	91901	108310	518070	317880	69948	0.489529	1.89701	0.923724	insig
mws0133	Nicotinamide	Others	3894700	2838100	4281500	2682300	2966800	2894800	1.13165	0.77571	-0.366411	insig
mws0213	Ribitol	Others	2498.9	3780.4	3033.7	9	11489	13800	0.32642	2.71642	1.44171	insig
mws0232	Riboflavin	Others	31147	19545	20128	36217	32162	23715	0.889817	1.3004	0.37895	insig
mws0264	TrehaloseAnhydrous	Others	406540	432120	439110	472800	542450	502980	1.53835	1.18819	0.248762	insig
mws0380	Lactose	Others	247490	218390	211030	242190	249150	235760	0.897423	1.07415	0.10319	insig
mws0437	D-Arabitol	Others	9	3162.2	9	15568	9	9	0.118496	4.90095	2.29306	insig
mws0491	Phenethylamine	Others	1076900	904610	1571400	1450900	1552800	6237300	1.05638	2.60097	1.37905	up
mws0866	Glucose 6-phosphate	Others	3018300	2735300	2671400	3555600	3436000	3092000	1.39377	1.19687	0.259262	insig
mws0889	threonate	Others	163730	163080	185130	118980	153530	217220	0.29155	0.956616	-0.0639882	insig
mws1080	galactinol	Others	3669500	4196500	5174600	4691200	5091300	4967000	1.04533	1.13104	0.177656	insig
mws1090	glucose-1-phosphate	Others	2973800	2724300	2633500	3598300	3263200	3121300	1.40186	1.19819	0.260851	insig
mws1333	Melibiose	Others	477270	474350	600430	529930	487730	521340	0.0936306	0.991592	-0.0121818	insig
mws1337	D-PANTOTHENIC ACID	Others	12466000	10266000	10447000	8066900	8117400	12974000	0.715575	0.878818	-0.186364	insig
mws1499	arabinose	Others	128030	101500	154020	180390	172560	124880	0.978192	1.24581	0.317083	insig
mws1589	panose	Others	1933.9	924.42	4062.8	9	3741.9	1517.6	0.642301	0.761221	-0.393613	insig
mws2523	Trehalose 6-phosphate	Others	35994	32745	42948	40262	48000	29343	0.23205	1.05299	0.0744881	insig
mws4108	1-methoxyphaseollin	Others	32143	48410	16772	15969	14466	44104	0.588179	0.765877	-0.384815	insig
mws4170	Glucose	Others	6213200	5708900	9279900	10560000	10280000	8460600	1.29902	1.38197	0.46673	insig
mws5038	Isomaltulose	Others	651940	719310	800710	851010	825840	892140	1.45454	1.1828	0.242204	insig
mws5040	Turanose	Others	553930	676140	1342700	1541100	2128400	1066500	1.2632	1.84082	0.880347	insig
pmb0801	4-Pyridoxic acid O-hexoside	Others	242590	293000	271430	194220	190360	193010	1.59969	0.715707	-0.482559	insig
pmb3081	Glucarate O-Phosphoric acid	Others	216780	206040	537260	425640	422160	479830	1.06797	1.38283	0.467627	insig
pme0500	Melezitose	Others	918.8	1117.9	1675.5	2632.1	4628.2	2141.4	1.48195	2.53265	1.34065	up
pme0516	Inositol	Others	20035	19417	21050	109460	123770	32936	1.43529	4.39929	2.13727	up
pme0519	Sucrose	Others	1842400	2197000	2575500	2167900	2437200	2658100	0.80662	1.09801	0.134886	insig
pme0534	Gluconic acid	Others	182200	186860	166350	134450	127480	222220	0.591614	0.90426	-0.14519	insig
pme1011	Benzamidine	Others	14742	9885.8	15398	8269.7	10778	41884	0.302423	1.52231	0.606263	insig
pme2253	L-Gulonic-γ-lactone	Others	52356	42670	63288	26465	35417	33511	1.44229	0.602556	-0.730834	insig
pme2266	Biotin	Others	805590	732140	699550	690080	888300	892700	0.721412	1.1045	0.143396	insig
pme3705	D-glucoronic acid	Others	119150	103760	98210	87988	71549	129910	0.600511	0.901367	-0.149813	insig
pmp001005	1-hydroxy-3,7-dimethoxy-xanthone	Others	9	9	9	586.61	9	9	0.748898	22.393	4.48497	insig
pmp001011	6,8-dihydroxy-1,2,3-trimethoxy-xanthone	Others	1909.9	2860	612.71	7477.8	2976.8	9	0.407415	1.94396	0.959001	insig
pmp001033	Isomangiferin	Others	973530	716950	732030	583640	642070	831410	0.896977	0.849169	-0.235877	insig
pmp001282	propyl2-( trimethylammonio)ethyl phosphate	Others	3398100	4836500	5716200	5106700	6522200	7385100	1.20323	1.36293	0.446714	insig
Li512115	3,4-dicaffeoylquinic acid	Phenolic acids	9097.3	20624	29688	51491	42100	45425	1.45116	2.33997	1.22649	up
mws0008	Hydrocinnamic acid	Phenolic acids	868360	693930	1193300	84361	230930	868510	1.11193	0.4296	-1.21893	down
mws0014	Ferulic acid	Phenolic acids	959970	734490	1018800	1055600	990160	1272700	1.11546	1.22305	0.290487	insig
mws0027	Syringic acid	Phenolic acids	1554100	1264600	1089400	2320400	1539000	542460	0.11736	1.12634	0.171646	insig
mws0028	Vanillic acid	Phenolic acids	1149600	761600	1019400	1854700	1306000	826840	0.750373	1.36066	0.444303	insig
mws0093	coniferyl alcohol	Phenolic acids	77354	21903	140530	47987	86541	167230	0.509984	1.25844	0.331639	insig
mws0178	chlorogenic acid	Phenolic acids	1828600	756890	1261800	175310	305300	1230300	1.11414	0.444705	-1.16908	down
mws0182	p–Hydroxyphenyl acetic acid	Phenolic acids	20926	20394	8502.1	6320.5	21671	57154	0.270136	1.70899	0.773144	insig
mws0444	3-Aminosalicylic acid	Phenolic acids	44078	32320	50472	88867	92081	109030	1.63429	2.28563	1.19259	up
mws0458	Vanillin	Phenolic acids	12717000	11569000	14184000	9316500	8950400	15229000	0.667666	0.870702	-0.199749	insig
mws0467	3-(4-Hydroxyphenyl)-propionic acid	Phenolic acids	266680	238720	342280	301940	345510	389420	1.14896	1.22319	0.290643	insig
mws0628	4-Hydroxybenzaldehyde	Phenolic acids	4932100	4246300	8031800	3911600	5007300	6223100	0.276152	0.879827	-0.184708	insig
mws0749	4-hydroxybenzoic acid	Phenolic acids	1818000	1211500	1843200	1670100	1692200	1394100	0.0440616	0.976132	-0.0348514	insig
mws0853	Sinapyl alcohol	Phenolic acids	99471	41803	171550	70796	65271	133860	0.01472	0.862872	-0.212782	insig
mws0906	Coniferin	Phenolic acids	2088200	2805200	3400500	2896100	3208700	3928900	0.991856	1.20977	0.274731	insig
mws1024	p-Coumaraldehyde	Phenolic acids	6763.7	11648	6467.7	7276.5	5365.4	6440.7	0.863367	0.767004	-0.382694	insig
mws1150	echinacoside	Phenolic acids	20782	32798	22636	11568	14707	11295	1.54443	0.492941	-1.02051	down
mws1200	trans-4-Hydroxycinnamic Acid Methyl Ester	Phenolic acids	3351100	2957400	2758900	5492400	5320600	5662600	1.65113	1.81701	0.86157	insig
mws1212	Methyl ferulate	Phenolic acids	224980	298880	145330	180660	158150	293190	0.217743	0.944425	-0.0824913	insig
mws1336	4-aminobenzoic acid	Phenolic acids	405060	475190	335460	113800	164440	17905000	0.29809	14.9569	3.90274	insig
mws1350	Syringic Aldehyde	Phenolic acids	676730	537160	669420	1143500	1047100	908220	1.58232	1.64541	0.718448	insig
mws1354	trans-ferulic acid	Phenolic acids	998390	762620	1051300	924650	960460	1300600	0.695455	1.13277	0.179859	insig
mws2108	Cryptochlorogenic acid	Phenolic acids	1127700	716390	1309700	460810	404330	2963200	0.241164	1.21389	0.279632	insig
mws2212	caffeic acid	Phenolic acids	1984000	1831000	2638500	483160	1098800	3703400	0.647045	0.818991	-0.28808	insig
mws2213	Cinnamic acid	Phenolic acids	40553	38313	45084	25666	32088	40632	1.08208	0.793756	-0.333233	insig
mws2367	Salidroside	Phenolic acids	638060	1292600	422470	287700	259060	463670	1.26417	0.429398	-1.21961	down
mws4085	Sinapic acid	Phenolic acids	83581	42831	98745	31957	53073	46101	1.07049	0.582398	-0.779923	insig
pmb0423	Hydroxy-methoxycinnamate	Phenolic acids	19795	45280	15022	9	9	17896	1.22673	0.223654	-2.16066	down
pmb0752	3-O-Feruloyl quinic acid	Phenolic acids	206720	186620	146800	65090	58101	402990	0.559287	0.974157	-0.0377742	insig
pmb2871	2,5-dihydroxy benzoic acid O-hexside	Phenolic acids	2446900	2659800	1964600	1507300	1242800	2565400	0.997358	0.751701	-0.41177	insig
pmb2940	1-O-beta-D-Glucopyranosyl sinapate	Phenolic acids	2152300	2842300	2148100	2271000	2442700	2368800	0.0165796	0.991572	-0.0122108	insig
pmb3068	1-O-p-Coumaroyl quinic acid	Phenolic acids	6409.5	7544.9	9	9	9	6732.9	0.64744	0.483471	-1.0485	insig
pmb3072	3-O-p-coumaroyl shikimic acid O-hexoside	Phenolic acids	9	30401	9	9	9	9	0.780531	0.000887603	-10.1378	insig
pmb3107	Syringic acid O-glucoside	Phenolic acids	2047300	1176400	2108800	1868300	1848200	1742300	0.271626	1.02368	0.0337718	insig
pme0281	Terephthalic acid	Phenolic acids	4794000	5366200	6047700	4375200	3363100	5020500	1.09653	0.787196	-0.345205	insig
pme1439	p-Coumaric acid	Phenolic acids	889860	724670	1504300	1512500	1657100	1635600	1.33822	1.54071	0.623592	insig
pme1816	Neochlorogenic acid (5-O-Caffeoylquinic acid)	Phenolic acids	22283	38180	29134	11173	7983.8	49619	0.726381	0.767613	-0.381549	insig
pme3255	Methyleugenol	Phenolic acids	34100	25439	27978	8137.1	17415	29229	1.04319	0.625948	-0.675885	insig
pme3443	Sinapinaldehyde	Phenolic acids	3671800	3104100	4986400	7948200	9671200	8202700	1.63238	2.19533	1.13444	up
pmf0424	Isochlorogenicacid B	Phenolic acids	18428	18820	8551.2	1966.6	3268	3252.2	1.63541	0.185305	-2.43203	down
pmf0608	oxalic acid	Phenolic acids	107870	87922	58677	58819	57871	60248	1.26633	0.695322	-0.524246	insig
pmn001367	Protocatechuic acid-4-glucoside	Phenolic acids	2484500	4392600	2081500	1514100	1288500	2797600	1.02315	0.62512	-0.677795	insig
pmn001379	Eugenol monoglucose	Phenolic acids	193670	201120	193080	266920	239520	199710	1.20812	1.2012	0.264478	insig
pmn001382	Isochlorogenic acid A	Phenolic acids	8421.7	8653.5	9	47505	9	9	0.482742	2.78169	1.47596	insig
pmn001384	Isochlorogenic acid C	Phenolic acids	11235	10118	9	9	9	9	1.30227	0.00126393	-9.62787	down
pmn001409	Plantainoside A	Phenolic acids	19952	296620	21670	9	9	9	1.67667	7.98245e-05	-13.6128	down
pmn001419	1-O-[(E)-p-cumaroyl]-β-D-glucopyranose	Phenolic acids	341920	244040	82823	43414	38159	71936	1.47323	0.229535	-2.12321	down
pmn001420	1-O-[(E)-caffeoyl]-β-D-glucopyranose	Phenolic acids	1661400	2358300	2783700	2170100	2648500	3220200	0.828977	1.18159	0.240724	insig
pmn001421	3-O-(E)-p-coumaroyl quinic acid	Phenolic acids	283490	96748	130110	20998	50044	176920	1.00297	0.485868	-1.04136	down
pmn001552	Esculetin	Phenolic acids	9	9	9	9	9	4913.7	0.782124	182.656	7.51298	insig
pmn001553	Cimidahurinine	Phenolic acids	16483000	49595000	4882400	2019300	1981800	1613700	1.49552	0.0791258	-3.65971	down
pmn001671	Beta-D-furanofructosyl-alpha-D-(6-mustard acyl) glucoside	Phenolic acids	6891.5	39479	13904	35578	24669	6172.5	0.150638	1.10195	0.140059	insig
pmn001672	Beta-D-furanofructosyl-alpha-D-(3-mustard acyl) glucoside	Phenolic acids	9	9	9	9	9	3982.5	0.782124	148.167	7.21108	insig
pmn001682	sorbic acid	Phenolic acids	1927300	1817300	2549100	457600	998500	3240700	0.747131	0.74627	-0.42223	insig
pmn001687	Cis-Coutaric acid	Phenolic acids	8080800	3721600	4499200	2827600	2640800	3493700	1.32041	0.549768	-0.863105	insig
pmn001690	3-Hydroxy-4-isopropylbenzylalcohol 3-glucoside	Phenolic acids	45868	67417	9	9	9	9	1.29985	0.000238318	-12.0348	down
pmn001695	Trihydroxycinnamoylquinic acid	Phenolic acids	200470	279660	141930	129100	104290	192310	1.0286	0.684339	-0.547217	insig
pmp000231	Trans-3-O-p-coumaric quinic acid	Phenolic acids	426560	144510	229300	50818	84769	285920	0.971437	0.52664	-0.925111	insig
pmp000232	Cis-3-p-coumaric quinic acid	Phenolic acids	63684	31638	32549	25420	23177	63979	0.434061	0.880387	-0.18379	insig
pmp000545	Cryptochlorogenic Acid	Phenolic acids	410410	170010	279500	9	79807	249440	0.861479	0.382891	-1.38499	insig
pmp001113	dihydro-p-coumarat	Phenolic acids	10593	12054	16097	10281	10147	12548	0.683162	0.851125	-0.232556	insig
pmp001285	Phthalic anhydride	Phenolic acids	2728600	2760400	2757800	1731200	1696900	2290800	1.50758	0.693469	-0.528097	insig
mws0164	Procyanidin A2	Tannins	153050	142100	49288	577120	237760	95588	0.858631	2.64334	1.40236	insig
mws0836	PROCYANIDIN B1	Tannins	137360	123210	305980	36857	92799	118480	1.09457	0.437977	-1.19107	down
pmb2947	Catechin-catechin-catechin	Tannins	242600	135380	661380	32254	160480	244900	0.827504	0.421061	-1.2479	insig
pmb3114	Epicatechin-epiafzelechin	Tannins	291610	222680	569300	90601	179340	316760	0.928643	0.541442	-0.885122	insig
pme0434	Procyanidin B2	Tannins	4602500	3239400	7536200	1233200	2582900	4070100	1.04766	0.51282	-0.963475	insig
pme0436	Procyanidin B3	Tannins	5893100	4294600	10523000	1594000	3433900	5319200	1.03832	0.499602	-1.00115	down
pmn001646	procyanidin C1	Tannins	243880	121550	560370	29525	146030	202590	0.88489	0.408452	-1.29176	insig
pmn001647	procyanidin C2	Tannins	227390	124380	507130	32848	140960	196160	0.89383	0.430746	-1.21509	insig
pmn001650	Cinnamtannin B2	Tannins	9	9	8730.4	9	9	6156.1	0.0783106	0.70574	-0.50279	insig
pmn001667	Procyanidin B4	Tannins	539270	350600	848760	101450	290950	380490	1.11592	0.44454	-1.16962	down
pmp000100	Arecatannin B1	Tannins	45673	17697	69741	7016.6	18434	35122	0.912954	0.455053	-1.13589	insig
pmp000101	Arecatannin C1	Tannins	153280	79422	334600	22696	81713	128660	0.9302	0.410838	-1.28336	insig
pmp000273	gambiriin B-3	Tannins	14029	4757.9	15597	4428.2	10188	10101	0.448445	0.71886	-0.476218	insig
pmp000275	gambiriin A-1	Tannins	57278	34184	102790	28709	39274	50667	0.786144	0.610805	-0.711217	insig
mws1610	Maslinic acid	Terpene	9	9	9	9	716.28	9	0.761456	27.1956	4.7653	insig
pmn001505	Oleanolic acid-3-O-beta-D-pyran xylose (1→3) -beta-D-pyran glucuronide	Terpene	47416	127820	30834	21195	15866	57103	0.970147	0.456952	-1.12989	insig
pmn001700	24,30-dihydroxy-12(13)-enolupinol	Terpene	134270	175540	160420	160770	172090	192300	0.948465	1.11682	0.15939	insig
pmn001706	2-Hydroxyoleanolic acid	Terpene	156730	161470	116780	92397	81281	81312	1.62085	0.586211	-0.770508	insig
pmn001708	Asiatic acid	Terpene	2377.6	1615.9	1201.2	9	9	920.15	1.30346	0.180598	-2.46915	down

## Sheet: Table S5
Additional Table 5. List of differentially expressed metabolites in WT vs MT banana pseudostem.
Index	Compounds	Class	WT_Pseudostem1	WT_Pseudostem2	WT_Pseudostem3	MT_Pseudostem1	MT_Pseudostem2	MT_Pseudostem3	VIP	Fold_Change	Log2FC	Type
pme0436	Procyanidin B3	Tannins	5893100	4294600	10523000	1594000	3433900	5319200	1.03832	0.499602	-1.00115	down
mws1150	echinacoside	Phenolic acids	20782	32798	22636	11568	14707	11295	1.54443	0.492941	-1.02051	down
mws0344	D-Xylonic acid lithium salt	Organic acids	9	9	9	798500	653290	761370	1.70859	81968.9	16.3228	up
mws5039	Esculin Hydrate	Lignans and Coumarins	48963	112530	38121	23356	24940	49540	1.1006	0.490126	-1.02878	down
pmn001421	3-O-(E)-p-coumaroyl quinic acid	Phenolic acids	283490	96748	130110	20998	50044	176920	1.00297	0.485868	-1.04136	down
pme2024	serotonin	Alkaloids	71934000	78459000	68812000	16835000	21099000	67345000	1.24198	0.480276	-1.05806	down
pmb0160	MAG (18:3) isomer5	Lipid	1920000	4150800	1142500	955220	591490	1843900	1.0389	0.47005	-1.08911	down
pmp000012	Scutellarin	Flavonoids	9	9	9	9	6170.9	9003.4	1.22004	562.344	9.13531	up
Qingke_Rfmb257-der01-3	Pinoresinol-Hex	Lignans and Coumarins	12765	7129.6	40394	1447300	808180	1221200	1.68168	57.6673	5.84968	up
pme2493	Kaempferol 3,7-dirhamnoside (Kaempferitrin)	Flavonoids	364930	258020	668820	74627	242920	286840	1.02738	0.467875	-1.0958	down
Qingke_Rfmb257-der14-2	Pinoresinol-aceGlu	Lignans and Coumarins	4482.4	5113.6	9	89212	59950	361620	1.25206	53.1788	5.73278	up
pmb3041	Tricin O-saccharic acid	Flavonoids	30732	20026	79001	3238000	1397000	1886700	1.68324	50.2601	5.65134	up
pmn001378	Terpineol monoglucoside	Lignans and Coumarins	11653	8501.6	52822	1237700	645090	1114500	1.67013	41.0719	5.36008	up
pme0516	Inositol	Others	20035	19417	21050	109460	123770	32936	1.43529	4.39929	2.13727	up
pmb3042	Tricin 5-O-hexoside	Flavonoids	134450	125370	107130	321990	324650	537780	1.61793	3.22774	1.69053	up
pmn001610	Eicosadienoic acid	Lipid	576390	725190	484740	225460	247980	358950	1.55661	0.46598	-1.10166	down
mws0178	chlorogenic acid	Phenolic acids	1828600	756890	1261800	175310	305300	1230300	1.11414	0.444705	-1.16908	down
pmp001081	sudachiin B	Flavonoids	41533	42158	76681	173500	197550	110480	1.57812	3.00258	1.5862	up
pmp001082	sudachiin C	Flavonoids	52221	49076	79753	186690	218150	124710	1.60221	2.92488	1.54838	up
pmn001667	Procyanidin B4	Tannins	539270	350600	848760	101450	290950	380490	1.11592	0.44454	-1.16962	down
mws0836	PROCYANIDIN B1	Tannins	137360	123210	305980	36857	92799	118480	1.09457	0.437977	-1.19107	down
mws0008	Hydrocinnamic acid	Phenolic acids	868360	693930	1193300	84361	230930	868510	1.11193	0.4296	-1.21893	down
mws2367	Salidroside	Phenolic acids	638060	1292600	422470	287700	259060	463670	1.26417	0.429398	-1.21961	down
pmn001375	1-hydroxyterpinin monoglucoside	Lignans and Coumarins	289200	237920	261470	724660	513900	818240	1.62384	2.6082	1.38305	up
mws0376	Fumaric acid	Organic acids	262510	108200	253320	76722	79695	106060	1.34477	0.420616	-1.24942	down
pmb2325	MAG (18:3) isomer2	Lipid	73110	152590	80933	35547	26385	65020	1.33841	0.414019	-1.27223	down
mws0491	Phenethylamine	Others	1076900	904610	1571400	1450900	1552800	6237300	1.05638	2.60097	1.37905	up
pme0500	Melezitose	Others	918.8	1117.9	1675.5	2632.1	4628.2	2141.4	1.48195	2.53265	1.34065	up
Li512115	3,4-dicaffeoylquinic acid	Phenolic acids	9097.3	20624	29688	51491	42100	45425	1.45116	2.33997	1.22649	up
mws0444	3-Aminosalicylic acid	Phenolic acids	44078	32320	50472	88867	92081	109030	1.63429	2.28563	1.19259	up
P1818	Kaempferol-O-rutinoside-O-glucoside	Flavonoids	129900	126820	63141	20208	29771	73165	1.3352	0.384992	-1.3771	down
pme3827	3,4-Dihydroxy-DL-phenylalanine	Amino Acid And Its Derivatives	140000	399210	300810	44686	105850	135610	1.25812	0.340642	-1.55367	down
pme1286	S-(5'-Adenosy)-L-homocysteine	Amino Acid And Its Derivatives	148450	143940	176730	343760	385830	315370	1.68772	2.22749	1.15542	up
mws0169	Cyanidin 3–rutinoside (Keracyanin chloride )	Flavonoids	1659900	990860	722330	229310	379600	522580	1.49209	0.335446	-1.57585	down
pmn001419	1-O-[(E)-p-cumaroyl]-β-D-glucopyranose	Phenolic acids	341920	244040	82823	43414	38159	71936	1.47323	0.229535	-2.12321	down
pmb0423	Hydroxy-methoxycinnamate	Phenolic acids	19795	45280	15022	9	9	17896	1.22673	0.223654	-2.16066	down
pme3443	Sinapinaldehyde	Phenolic acids	3671800	3104100	4986400	7948200	9671200	8202700	1.63238	2.19533	1.13444	up
pmf0424	Isochlorogenicacid B	Phenolic acids	18428	18820	8551.2	1966.6	3268	3252.2	1.63541	0.185305	-2.43203	down
pmn001708	Asiatic acid	Terpene	2377.6	1615.9	1201.2	9	9	920.15	1.30346	0.180598	-2.46915	down
XJ420P5484	Hydroxyanigorufone	Others	825440	2037400	208830	129220	83297	294360	1.28364	0.165017	-2.59932	down
pmn001553	Cimidahurinine	Phenolic acids	16483000	49595000	4882400	2019300	1981800	1613700	1.49552	0.0791258	-3.65971	down
mws1012	Coumarin	Lignans and Coumarins	2861.6	1920.9	2521.9	9	9	9	1.70832	0.0036964	-8.07966	down
pmn001384	Isochlorogenic acid C	Phenolic acids	11235	10118	9	9	9	9	1.30227	0.00126393	-9.62787	down
mws1641	Lumazine	Nucleotide and its derivates	10387	7296.1	8965.7	9	9	9	1.70922	0.00101318	-9.9469	down
GQ512003	Fer-agmatine	Alkaloids	5782.8	1593.6	62700	9	9	9	1.59815	0.000385294	-11.3418	down
pme2743	N-Phenylacetylglycine	Amino Acid And Its Derivatives	15533	42799	21193	9	9	9	1.7019	0.000339516	-11.5242	down
pmn001690	3-Hydroxy-4-isopropylbenzylalcohol 3-glucoside	Phenolic acids	45868	67417	9	9	9	9	1.29985	0.000238318	-12.0348	down
pmn001409	Plantainoside A	Phenolic acids	19952	296620	21670	9	9	9	1.67667	7.98245e-05	-13.6128	down

## Sheet: Table S6
Additional Table 6. Co-joint KEGG analysis. The list shows the pathways onto which the differetailly regulated genes and differentially accumulated metabolites were mapped.
#Pathway	ko	gene_Number	gene_ID	gene_KO	meta_Number	meta_ID	meta_Compounds	meta_cpd	hyperlink
Arginine biosynthesis	ko00220	5	Ma08_g26980;gene-C4D60_Mb07t09280;gene-C4D60_Mb07t09310;Ma02_g10290;Ma02_g10300	K00145+K00145+K00145+K00145+K00145	1	mws0376	Fumaric acid	C00122	https:\\www.genome.jp\dbget-bin\www_bget?map00220
ABC transporters	ko02010	6	Ma11_g04190;Ma11_g04290;gene-C4D60_Mb11t04200;Ma08_g08670;gene-C4D60_Mb08t08250;Ma06_g03830	K05658+K05658+K05658+K05666+K05666+K05681	1	pme0516	Inositol	C00137	https:\\www.genome.jp\dbget-bin\www_bget?map02010
Phenylpropanoid biosynthesis	ko00940	9	Ma09_g18130;Ma09_g18140;Ma09_g18200;Ma09_g20930;gene-C4D60_Mb09t20150;gene-C4D60_Mb09t20170;gene-C4D60_Mb09t20190;gene-C4D60_Mb06t27900;Ma06_g28780	K13066+K13066+K13066+K13066+K13066+K13066+K13066+K23260+K23260	2	mws0178;mws1012	chlorogenic acid;Coumarin	C00852+C05851	https:\\www.genome.jp\dbget-bin\www_bget?map00940
Tyrosine metabolism	ko00350	4	Ma07_g07900;gene-C4D60_Mb07t21020;Ma08_g29910;gene-C4D60_Mb08t29480	K01593+K01593+K18857+K18857	3	mws0376;mws2367;pme3827	Fumaric acid;Salidroside;3,4-Dihydroxy-DL-phenylalanine	C00122+C06046+C00355	https:\\www.genome.jp\dbget-bin\www_bget?map00350
Isoquinoline alkaloid biosynthesis	ko00950	3	Ma07_g07900;gene-C4D60_Mb07t21020;gene-C4D60_Mb11t04180	K01593+K01593+K14975	1	pme3827	3,4-Dihydroxy-DL-phenylalanine	C00355	https:\\www.genome.jp\dbget-bin\www_bget?map00950
Biosynthesis of amino acids	ko01230	10	gene-C4D60_Mb07t25010;Ma08_g26980;gene-C4D60_Mb07t09280;gene-C4D60_Mb07t09310;Ma02_g10290;Ma02_g10300;Ma10_g08500;Ma08_g03130;gene-C4D60_Mb08t02890;gene-C4D60_Mb05t21380	K00134+K00145+K00145+K00145+K00145+K00145+K01735+K01754+K01754+K13034	1	pme1286	S-(5'-Adenosy)-L-homocysteine	C00021	https:\\www.genome.jp\dbget-bin\www_bget?map01230
Tryptophan metabolism	ko00380	4	gene-C4D60_Mb01t19300;Ma01_g09710;Ma07_g07900;gene-C4D60_Mb07t21020	K00626+K00626+K01593+K01593	1	pme2024	serotonin	C00780	https:\\www.genome.jp\dbget-bin\www_bget?map00380
Betalain biosynthesis	ko00965	2	Ma07_g07900;gene-C4D60_Mb07t21020	K01593+K01593	1	pme3827	3,4-Dihydroxy-DL-phenylalanine	C00355	https:\\www.genome.jp\dbget-bin\www_bget?map00965
Butanoate metabolism	ko00650	2	gene-C4D60_Mb01t19300;Ma01_g09710	K00626+K00626	1	mws0376	Fumaric acid	C00122	https:\\www.genome.jp\dbget-bin\www_bget?map00650
Flavonoid biosynthesis	ko00941	3	Ma07_g15430;gene-C4D60_Mb07t13890;gene-C4D60_Mb07t13900	K05278+K05278+K05278	1	mws0178	chlorogenic acid	C00852	https:\\www.genome.jp\dbget-bin\www_bget?map00941
Phenylalanine metabolism	ko00360	2	Ma07_g07900;gene-C4D60_Mb07t21020	K01593+K01593	4	mws0008;mws0376;mws0491;pme2743	Hydrocinnamic acid;Fumaric acid;Phenethylamine;N-Phenylacetylglycine	C05629+C00122+C05332+C05598	https:\\www.genome.jp\dbget-bin\www_bget?map00360
Cysteine and methionine metabolism	ko00270	4	gene-C4D60_Mb05t08270;gene-C4D60_Mb06t13490;Ma05_g09360;gene-C4D60_Mb05t21380	K05933+K05933+K05933+K13034	1	pme1286	S-(5'-Adenosy)-L-homocysteine	C00021	https:\\www.genome.jp\dbget-bin\www_bget?map00270
Carbon metabolism	ko01200	6	gene-C4D60_Mb07t25010;gene-C4D60_Mb01t19300;Ma01_g09710;Ma08_g03130;gene-C4D60_Mb08t02890;gene-C4D60_Mb05t21380	K00134+K00626+K00626+K01754+K01754+K13034	1	mws0376	Fumaric acid	C00122	https:\\www.genome.jp\dbget-bin\www_bget?map01200
Pyruvate metabolism	ko00620	2	gene-C4D60_Mb01t19300;Ma01_g09710	K00626+K00626	1	mws0376	Fumaric acid	C00122	https:\\www.genome.jp\dbget-bin\www_bget?map00620
Ascorbate and aldarate metabolism	ko00053	1	gene-C4D60_Mb04t10100	K00103	1	pme0516	Inositol	C00137	https:\\www.genome.jp\dbget-bin\www_bget?map00053
